# Supplementary material for: Diaqua­bis(5-phenyl-1H-pyrazole-3-carboxyl­ato)copper(II)
Source: Acta Crystallogr Sect E Struct Rep Online. 2008 Jan 16;64(Pt 2):m355. doi: 10.1107/S1600536808000810 (PMC2960242; doi:10.1107/S1600536808000810)
Supplement: Supplementary file 1 [file e-64-0m355-sup1.cif]

##############################################################################
###                                                                        ###
###        Electronic paper (Acta Crystallographica Section E)             ###
###                                                                        ###
##############################################################################
#                                                                            #
# This CIF contains the data in a paper accepted for publication in Acta     #
# Crystallographica Section E. It conforms to the requirements of Notes      #
# for Authors for Section E, and has been peer reviewed under the auspices   #
# of the IUCr Commission on Journals.                                        #
#                                                                            #
# Full details of the Crystallographic Information File format               #
# are given in the paper "The Crystallographic Information File (CIF):       #
# a New Standard Archive File for Crystallography" by S. R. Hall, F. H.      #
# Allen and I. D. Brown [Acta Cryst. (1991), A47, 655-685].                  #
#                                                                            #
# The current version of the core CIF dictionary is obtainable from          #
# ftp://ftp.iucr.org/pub/cif_core.dic. The current version number is 2.1.    #
#                                                                            #
# Software is freely available for graphical display of the structure(s) in  #
# this CIF.  For information consult the CIF home page http://www.iucr.org/  #
# cif/home.html                                                              #
#                                                                            #
##############################################################################
                                             
data_global
_audit_creation_method     'SHELXL-97'
_journal_date_recd_electronic     2008-01-01
_journal_date_accepted     2008-01-09
_journal_name_full     'Acta Crystallographica, Section E'
_journal_year     2008
_journal_volume     64
_journal_issue      2
_journal_page_first     m355
_journal_page_last     m355
_journal_paper_category     QM
_journal_coeditor_code     CI2551
_publ_contact_author_name     'Tian-mo Liu'
_publ_contact_author_address
;
School of Material Science and Engineering
ChongQing University
ChongQing 400045,
Peoples' Republic of China
;
_publ_contact_author_email     yhwull@126.com
_publ_contact_author_fax     ?
_publ_contact_author_phone     ?
_publ_section_title
;
Diaquabis(5-phenyl-1<i>H</i>-pyrazole-3-carboxylato)copper(II)
;
loop_
    _publ_author_name
    _publ_author_footnote
    _publ_author_address
    'Yuan-Hui Wu' .
;
School of Materials Science and Engineering
Chongqing University
Chongqing 400045
People's Republic of China
and
Department of Chemistry
Zunyi Normal College
Zunyi 563002
People's Republic of China
;
    'Tian-Mo Liu' .
;
School of Materials Science and Engineering
Chongqing University
Chongqing 400045
People's Republic of China
;
    'Su-Xing Luo' .
;
Department of Chemistry
Zunyi Normal College
Zunyi 563002
People's Republic of China
;
data_I
_audit_creation_method     SHELXL-97
_chemical_name_systematic
;
Diaquabis(5-phenyl-1<i>H</i>-pyrazole-3-carboxylato)copper(II)
;
_chemical_name_common     ?
_chemical_formula_moiety     'C20 H18 Cu N4 O6'
_chemical_formula_sum     'C20 H18 Cu N4 O6'
_chemical_formula_iupac     '[Cu (C10 H7 N2 O2)2 (H2 O)2]'
_chemical_formula_weight     473.92
_chemical_melting_point     ?
_symmetry_cell_setting     Monoclinic
_symmetry_space_group_name_H-M     'P 21/n'
_symmetry_space_group_name_Hall     '-P 2yn'
loop_
    _symmetry_equiv_pos_as_xyz
    'x, y, z'
    '-x+1/2, y+1/2, -z+1/2'
    '-x, -y, -z'
    'x-1/2, -y-1/2, z-1/2'
_cell_length_a     5.0443(6)
_cell_length_b     32.161(4)
_cell_length_c     6.3234(8)
_cell_angle_alpha     90.00
_cell_angle_beta     106.2930(10)
_cell_angle_gamma     90.00
_cell_volume     984.6(2)
_cell_formula_units_Z     2
_cell_measurement_reflns_used     2772
_cell_measurement_theta_min     2.53
_cell_measurement_theta_max     26.60
_cell_measurement_temperature     292(2)
_exptl_crystal_description     Block
_exptl_crystal_colour     blue
_exptl_crystal_size_max     0.35
_exptl_crystal_size_mid     0.25
_exptl_crystal_size_min     0.17
_exptl_crystal_density_diffrn     1.599
_exptl_crystal_density_meas     ?
_exptl_crystal_density_method     'not measured'
_exptl_crystal_F_000     486
_exptl_absorpt_coefficient_mu     1.157
_exptl_absorpt_correction_type     multi-scan
_exptl_absorpt_process_details     '(SADABS; Sheldrick, 1996)'
_exptl_absorpt_correction_T_min     0.6897
_exptl_absorpt_correction_T_max     0.8285
_exptl_special_details
;
;
_diffrn_ambient_temperature     292(2)
_diffrn_radiation_type     MoK\a
_diffrn_radiation_wavelength     0.71073
_diffrn_radiation_source     'fine-focus sealed tube'
_diffrn_radiation_monochromator     graphite
_diffrn_measurement_device_type     'Bruker SMART CCD area-detector'
_diffrn_measurement_method     '\f and \w'
_diffrn_detector_area_resol_mean     ?
_diffrn_reflns_number     8611
_diffrn_reflns_av_R_equivalents     0.0272
_diffrn_reflns_av_sigmaI/netI     0.0258
_diffrn_reflns_theta_min     2.53
_diffrn_reflns_theta_max     27.49
_diffrn_reflns_theta_full     27.49
_diffrn_measured_fraction_theta_max     0.996
_diffrn_measured_fraction_theta_full     0.996
_diffrn_reflns_limit_h_min     -6
_diffrn_reflns_limit_h_max     6
_diffrn_reflns_limit_k_min     -41
_diffrn_reflns_limit_k_max     39
_diffrn_reflns_limit_l_min     -8
_diffrn_reflns_limit_l_max     8
_diffrn_standards_number     0
_diffrn_standards_interval_count     .
_diffrn_standards_interval_time     .
_diffrn_standards_decay_%     ?
_refine_special_details
;
 Refinement of F^2^ against ALL reflections.  The weighted R-factor wR and
 goodness of fit S are based on F^2^, conventional R-factors R are based
 on F, with F set to zero for negative F^2^. The threshold expression of
 F^2^ > 2sigma(F^2^) is used only for calculating R-factors(gt) etc. and is
 not relevant to the choice of reflections for refinement.  R-factors based
 on F^2^ are statistically about twice as large as those based on F, and R-
 factors based on ALL data will be even larger.
;
_reflns_number_total     2254
_reflns_number_gt     1907
_reflns_threshold_expression     I>2\s(I)
_refine_ls_structure_factor_coef     Fsqd
_refine_ls_matrix_type     full
_refine_ls_R_factor_all     0.0465
_refine_ls_R_factor_gt     0.0367
_refine_ls_wR_factor_gt     0.0796
_refine_ls_wR_factor_ref     0.0838
_refine_ls_goodness_of_fit_ref     1.078
_refine_ls_restrained_S_all     1.077
_refine_ls_number_reflns     2254
_refine_ls_number_parameters     150
_refine_ls_number_restraints     3
_refine_ls_hydrogen_treatment     mixed
_refine_ls_weighting_scheme     calc
_refine_ls_weighting_details
           'calc w=1/[\s^2^(Fo^2^)+(0.0302P)^2^+0.72P] where P=(Fo^2^+2Fc^2^)/3'
_atom_sites_solution_hydrogens     geom
_atom_sites_solution_primary     direct
_atom_sites_solution_secondary     difmap
_refine_ls_shift/su_max     0.001
_refine_ls_shift/su_mean     <0.001
_refine_diff_density_max     0.340
_refine_diff_density_min     -0.318
_refine_ls_extinction_method     none
_refine_ls_extinction_coef     ?
loop_
    _atom_type_symbol
    _atom_type_description
    _atom_type_scat_dispersion_real
    _atom_type_scat_dispersion_imag
    _atom_type_scat_source
    'C' 'C' 0.0033 0.0016
                         'International Tables Vol C Tables 4.2.6.8 and 6.1.1.4'
    'H' 'H' 0.0000 0.0000
                         'International Tables Vol C Tables 4.2.6.8 and 6.1.1.4'
    'N' 'N' 0.0061 0.0033
                         'International Tables Vol C Tables 4.2.6.8 and 6.1.1.4'
    'O' 'O' 0.0106 0.0060
                         'International Tables Vol C Tables 4.2.6.8 and 6.1.1.4'
    'Cu' 'Cu' 0.3201 1.2651
                         'International Tables Vol C Tables 4.2.6.8 and 6.1.1.4'
_computing_data_collection     'SMART (Bruker, 1997)'
_computing_cell_refinement     'SAINT (Bruker, 1997)'
_computing_data_reduction     'SAINT (Bruker, 1997)'
_computing_structure_solution     'SHELXS97 (Sheldrick, 2008)'
_computing_structure_refinement     'SHELXL97 (Sheldrick, 2008)'
_computing_molecular_graphics     'SHELXTL (Sheldrick, 2008)'
_computing_publication_material     'SHELXL97 (Sheldrick, 2008)'
loop_
    _atom_site_type_symbol
    _atom_site_label
    _atom_site_fract_x
    _atom_site_fract_y
    _atom_site_fract_z
    _atom_site_U_iso_or_equiv
    _atom_site_adp_type
    _atom_site_calc_flag
    _atom_site_refinement_flags
    _atom_site_occupancy
    _atom_site_disorder_assembly
    _atom_site_disorder_group
    Cu Cu1 0.5000 0.0000 0.0000 0.03166(13) Uani d S 1 . .
    O O1 0.3462(3) 0.01796(5) 0.2440(2) 0.0325(3) Uani d . 1 . .
    O O2 0.3301(4) 0.07235(5) 0.4604(3) 0.0404(4) Uani d . 1 . .
    O O3 0.0850(4) 0.03336(6) -0.2706(3) 0.0380(4) Uani d D 1 . .
    N N1 0.6670(4) 0.05536(5) 0.0513(3) 0.0294(4) Uani d . 1 . .
    N N2 0.8212(4) 0.08034(5) -0.0348(3) 0.0301(4) Uani d . 1 . .
    H H2 0.8956 0.0730 -0.1359 0.036 Uiso calc R 1 . .
    C C1 0.4084(4) 0.05525(7) 0.3144(3) 0.0288(5) Uani d . 1 . .
    C C2 0.5895(4) 0.07783(7) 0.2015(3) 0.0277(4) Uani d . 1 . .
    C C3 0.6964(4) 0.11779(7) 0.2111(4) 0.0302(5) Uani d . 1 . .
    H H3 0.6732 0.1395 0.3017 0.036 Uiso calc R 1 . .
    C C4 0.8454(4) 0.11852(6) 0.0569(4) 0.0282(4) Uani d . 1 . .
    C C5 1.0091(5) 0.15138(7) -0.0085(4) 0.0328(5) Uani d . 1 . .
    C C6 1.0740(6) 0.18727(8) 0.1155(5) 0.0473(6) Uani d . 1 . .
    H H6 1.0067 0.1911 0.2368 0.057 Uiso calc R 1 . .
    C C7 1.2389(7) 0.21770(9) 0.0605(6) 0.0641(9) Uani d . 1 . .
    H H7 1.2821 0.2417 0.1454 0.077 Uiso calc R 1 . .
    C C8 1.3376(6) 0.21240(9) -0.1183(6) 0.0642(9) Uani d . 1 . .
    H H8 1.4482 0.2328 -0.1543 0.077 Uiso calc R 1 . .
    C C9 1.2744(6) 0.17720(10) -0.2448(5) 0.0565(8) Uani d . 1 . .
    H H9 1.3419 0.1738 -0.3663 0.068 Uiso calc R 1 . .
    C C10 1.1097(5) 0.14664(8) -0.1918(4) 0.0438(6) Uani d . 1 . .
    H H10 1.0662 0.1229 -0.2786 0.053 Uiso calc R 1 . .
    H H1W 0.138(6) 0.0417(9) -0.376(4) 0.069(10) Uiso d D 1 . .
    H H2W -0.041(5) 0.0163(8) -0.312(5) 0.075(11) Uiso d D 1 . .
loop_
    _atom_site_aniso_label
    _atom_site_aniso_U_11
    _atom_site_aniso_U_22
    _atom_site_aniso_U_33
    _atom_site_aniso_U_12
    _atom_site_aniso_U_13
    _atom_site_aniso_U_23
    Cu1 0.0386(2) 0.0297(2) 0.0341(2) -0.00911(17) 0.02227(17) -0.00583(17)
    O1 0.0365(9) 0.0338(8) 0.0339(8) -0.0071(7) 0.0207(7) -0.0019(7)
    O2 0.0523(11) 0.0407(9) 0.0388(9) -0.0031(8) 0.0301(8) -0.0036(7)
    O3 0.0416(10) 0.0443(10) 0.0361(9) -0.0093(8) 0.0239(8) -0.0051(8)
    N1 0.0332(10) 0.0304(10) 0.0301(9) -0.0060(7) 0.0177(8) -0.0028(7)
    N2 0.0334(10) 0.0325(10) 0.0311(10) -0.0064(8) 0.0203(8) -0.0029(8)
    C1 0.0276(11) 0.0349(12) 0.0264(11) 0.0006(9) 0.0115(9) 0.0032(9)
    C2 0.0286(11) 0.0311(11) 0.0260(10) 0.0004(8) 0.0119(9) -0.0003(8)
    C3 0.0315(11) 0.0298(11) 0.0320(12) 0.0002(9) 0.0133(9) -0.0033(9)
    C4 0.0282(10) 0.0277(11) 0.0296(11) 0.0005(8) 0.0094(9) 0.0016(9)
    C5 0.0285(11) 0.0303(11) 0.0402(12) 0.0008(9) 0.0108(9) 0.0071(10)
    C6 0.0478(15) 0.0366(14) 0.0641(18) -0.0063(11) 0.0264(13) -0.0051(12)
    C7 0.0610(19) 0.0357(15) 0.104(3) -0.0135(13) 0.0363(19) -0.0046(15)
    C8 0.0521(18) 0.0476(17) 0.101(3) -0.0060(14) 0.0345(18) 0.0248(17)
    C9 0.0530(17) 0.0655(19) 0.0588(18) -0.0018(14) 0.0287(14) 0.0232(15)
    C10 0.0481(15) 0.0462(15) 0.0411(14) -0.0060(11) 0.0189(12) 0.0055(11)
_geom_special_details
;
 All esds (except the esd in the dihedral angle between two l.s. planes)
 are estimated using the full covariance matrix.  The cell esds are taken
 into account individually in the estimation of esds in distances, angles
 and torsion angles; correlations between esds in cell parameters are only
 used when they are defined by crystal symmetry.  An approximate (isotropic)
 treatment of cell esds is used for estimating esds involving l.s. planes.
;
loop_
    _geom_bond_atom_site_label_1
    _geom_bond_atom_site_label_2
    _geom_bond_site_symmetry_2
    _geom_bond_distance
    _geom_bond_publ_flag
    Cu1 N1 . 1.9572(17) y
    Cu1 N1 3_655 1.9573(17) ?
    Cu1 O1 3_655 1.9968(14) ?
    Cu1 O1 . 1.9968(14) y
    Cu1 O3 . 2.5400(19) y
    O1 C1 . 1.287(3) ?
    O2 C1 . 1.231(3) ?
    O3 H1W . 0.827(10) ?
    O3 H2W . 0.825(10) ?
    N1 C2 . 1.336(3) ?
    N1 N2 . 1.336(2) ?
    N2 C4 . 1.349(3) ?
    N2 H2 . 0.86 ?
    C1 C2 . 1.496(3) ?
    C2 C3 . 1.388(3) ?
    C3 C4 . 1.388(3) ?
    C3 H3 . 0.93 ?
    C4 C5 . 1.470(3) ?
    C5 C6 . 1.382(3) ?
    C5 C10 . 1.398(3) ?
    C6 C7 . 1.390(4) ?
    C6 H6 . 0.93 ?
    C7 C8 . 1.368(5) ?
    C7 H7 . 0.93 ?
    C8 C9 . 1.371(5) ?
    C8 H8 . 0.93 ?
    C9 C10 . 1.387(3) ?
    C9 H9 . 0.93 ?
    C10 H10 . 0.93 ?
loop_
    _geom_angle_atom_site_label_1
    _geom_angle_atom_site_label_2
    _geom_angle_atom_site_label_3
    _geom_angle_site_symmetry_1
    _geom_angle_site_symmetry_3
    _geom_angle
    _geom_angle_publ_flag
    N1 Cu1 N1 . 3_655 180 y
    N1 Cu1 O1 . 3_655 98.56(6) y
    N1 Cu1 O1 3_655 3_655 81.44(6) ?
    N1 Cu1 O1 . . 81.44(6) y
    N1 Cu1 O1 3_655 . 98.56(6) ?
    O1 Cu1 O1 3_655 . 180 y
    N1 Cu1 O3 . . 87.85(7) y
    N1 Cu1 O3 3_655 . 92.15(7) y
    O1 Cu1 O3 3_655 . 91.56(6) y
    O1 Cu1 O3 . . 88.44(6) y
    C1 O1 Cu1 . . 115.29(13) ?
    Cu1 O3 H1W . . 107(2) ?
    Cu1 O3 H2W . . 110(2) ?
    H1W O3 H2W . . 111(2) ?
    C2 N1 N2 . . 106.51(17) ?
    C2 N1 Cu1 . . 114.33(14) ?
    N2 N1 Cu1 . . 138.77(14) ?
    N1 N2 C4 . . 111.41(17) ?
    N1 N2 H2 . . 124.3 ?
    C4 N2 H2 . . 124.3 ?
    O2 C1 O1 . . 125.27(19) ?
    O2 C1 C2 . . 120.58(19) ?
    O1 C1 C2 . . 114.14(18) ?
    N1 C2 C3 . . 110.16(18) ?
    N1 C2 C1 . . 114.60(18) ?
    C3 C2 C1 . . 135.23(19) ?
    C4 C3 C2 . . 105.36(19) ?
    C4 C3 H3 . . 127.3 ?
    C2 C3 H3 . . 127.3 ?
    N2 C4 C3 . . 106.56(18) ?
    N2 C4 C5 . . 121.60(19) ?
    C3 C4 C5 . . 131.8(2) ?
    C6 C5 C10 . . 118.6(2) ?
    C6 C5 C4 . . 120.2(2) ?
    C10 C5 C4 . . 121.2(2) ?
    C5 C6 C7 . . 120.6(3) ?
    C5 C6 H6 . . 119.7 ?
    C7 C6 H6 . . 119.7 ?
    C8 C7 C6 . . 120.1(3) ?
    C8 C7 H7 . . 120.0 ?
    C6 C7 H7 . . 120.0 ?
    C7 C8 C9 . . 120.4(3) ?
    C7 C8 H8 . . 119.8 ?
    C9 C8 H8 . . 119.8 ?
    C8 C9 C10 . . 120.1(3) ?
    C8 C9 H9 . . 120.0 ?
    C10 C9 H9 . . 120.0 ?
    C9 C10 C5 . . 120.3(3) ?
    C9 C10 H10 . . 119.9 ?
    C5 C10 H10 . . 119.9 ?
loop_
    _geom_torsion_atom_site_label_1
    _geom_torsion_atom_site_label_2
    _geom_torsion_atom_site_label_3
    _geom_torsion_atom_site_label_4
    _geom_torsion_site_symmetry_1
    _geom_torsion_site_symmetry_2
    _geom_torsion_site_symmetry_3
    _geom_torsion_site_symmetry_4
    _geom_torsion
    _geom_torsion_publ_flag
    N1 Cu1 O1 C1 . . . . 2.75(15) ?
    N1 Cu1 O1 C1 3_655 . . . -177.25(15) ?
    O3 Cu1 O1 C1 . . . . -85.31(15) ?
    O1 Cu1 N1 C2 3_655 . . . 175.94(15) ?
    O1 Cu1 N1 C2 . . . . -4.06(15) ?
    O3 Cu1 N1 C2 . . . . 84.69(16) ?
    O1 Cu1 N1 N2 3_655 . . . 4.4(2) ?
    O1 Cu1 N1 N2 . . . . -175.6(2) ?
    O3 Cu1 N1 N2 . . . . -86.8(2) ?
    C2 N1 N2 C4 . . . . 0.1(2) ?
    Cu1 N1 N2 C4 . . . . 172.02(17) ?
    Cu1 O1 C1 O2 . . . . 178.61(18) ?
    Cu1 O1 C1 C2 . . . . -1.0(2) ?
    N2 N1 C2 C3 . . . . 0.0(2) ?
    Cu1 N1 C2 C3 . . . . -174.22(15) ?
    N2 N1 C2 C1 . . . . 178.84(17) ?
    Cu1 N1 C2 C1 . . . . 4.7(2) ?
    O2 C1 C2 N1 . . . . 178.0(2) ?
    O1 C1 C2 N1 . . . . -2.4(3) ?
    O2 C1 C2 C3 . . . . -3.5(4) ?
    O1 C1 C2 C3 . . . . 176.1(2) ?
    N1 C2 C3 C4 . . . . 0.0(2) ?
    C1 C2 C3 C4 . . . . -178.6(2) ?
    N1 N2 C4 C3 . . . . -0.1(2) ?
    N1 N2 C4 C5 . . . . 179.06(19) ?
    C2 C3 C4 N2 . . . . 0.1(2) ?
    C2 C3 C4 C5 . . . . -179.0(2) ?
    N2 C4 C5 C6 . . . . -167.6(2) ?
    C3 C4 C5 C6 . . . . 11.3(4) ?
    N2 C4 C5 C10 . . . . 10.3(3) ?
    C3 C4 C5 C10 . . . . -170.8(2) ?
    C10 C5 C6 C7 . . . . -0.8(4) ?
    C4 C5 C6 C7 . . . . 177.2(3) ?
    C5 C6 C7 C8 . . . . 0.3(5) ?
    C6 C7 C8 C9 . . . . 0.2(5) ?
    C7 C8 C9 C10 . . . . -0.1(5) ?
    C8 C9 C10 C5 . . . . -0.5(4) ?
    C6 C5 C10 C9 . . . . 0.9(4) ?
    C4 C5 C10 C9 . . . . -177.1(2) ?
loop_
    _geom_hbond_atom_site_label_D
    _geom_hbond_atom_site_label_H
    _geom_hbond_atom_site_label_A
    _geom_hbond_site_symmetry_A
    _geom_hbond_distance_DH
    _geom_hbond_distance_HA
    _geom_hbond_distance_DA
    _geom_hbond_angle_DHA
    O3 H1W O2 1_554 0.83(3) 1.88(3) 2.679(3) 161(3)
    N2 H2 O3 1_655 0.86 1.93 2.719(3) 152
    O3 H2W O1 3_555 0.83(3) 2.04(3) 2.773(3) 149(3)
