# Supplementary material for: Diaqua­bis(5-phenyl-1H-pyrazole-3-carboxyl­ato)copper(II)
Source: Acta Crystallogr Sect E Struct Rep Online. 2008 Jan 16;64(Pt 2):m355. doi: 10.1107/S1600536808000810 (PMC2960242; doi:10.1107/S1600536808000810)
Supplement: Supplementary file 2 [file e-64-0m355-Isup2.hkl]

# 
# h,k,l, Fc-squared, Fo-squared, sigma(Fo-squared) and status flag 
# 
data_I
_shelx_title ' A in P2(1)/n' 
_shelx_refln_list_code          4 
_shelx_F_calc_maximum      158.38 
_exptl_crystal_F_000       486.00 
_reflns_d_resolution_high  0.7697 
 
loop_ 
 _symmetry_equiv_pos_as_xyz 
 'x, y, z' 
 '-x+1/2, y+1/2, -z+1/2' 
 '-x, -y, -z' 
 'x-1/2, -y-1/2, z-1/2' 
 
_cell_length_a     5.0443 
_cell_length_b    32.1606 
_cell_length_c     6.3234 
_cell_angle_alpha  90.000 
_cell_angle_beta  106.293 
_cell_angle_gamma  90.000 
 
_shelx_F_squared_multiplier     1.000 
 
loop_ 
 _refln_index_h 
 _refln_index_k 
 _refln_index_l 
 _refln_F_squared_calc 
 _refln_F_squared_meas 
 _refln_F_squared_sigma 
 _refln_observed_status 
   2   0   0       87.83       87.69      3.43 o 
   4   0   0        4.58        5.24      3.29 o 
   6   0   0      137.08      127.34     24.51 o 
   1   1   0     2919.65     3008.16     19.02 o 
   2   1   0        3.88        1.92      1.60 o 
   3   1   0        3.55        2.87      1.40 o 
   4   1   0      203.13      193.77      5.05 o 
   5   1   0      181.38      184.59     14.94 o 
   6   1   0        2.26        3.33      3.67 o 
   1   2   0      143.40      163.90      2.37 o 
   2   2   0     1948.02     1909.82     16.22 o 
   3   2   0      174.92      176.91      4.08 o 
   4   2   0        4.58        5.72      2.21 o 
   5   2   0       72.55       50.57      7.23 o 
   6   2   0       77.03       79.76      9.20 o 
   1   3   0    10571.17    10862.89     63.94 o 
   2   3   0       11.28       13.00      1.36 o 
   3   3   0      635.53      611.41      7.67 o 
   4   3   0       56.83       58.22      3.47 o 
   5   3   0      111.10      118.20      9.10 o 
   6   3   0        0.58       11.06      5.55 o 
   0   4   0      958.16      954.99     17.70 o 
   1   4   0     3612.46     3668.93     25.55 o 
   2   4   0     1609.29     1531.22     16.14 o 
   3   4   0      104.18      106.00      3.35 o 
   4   4   0      251.24      260.24      6.48 o 
   5   4   0        0.09        2.93      3.35 o 
   6   4   0        9.85        8.54      6.18 o 
   1   5   0     1224.24     1159.17     17.13 o 
   2   5   0      489.50      487.24      5.74 o 
   3   5   0      120.16      112.36      3.44 o 
   4   5   0        7.29        9.58      2.44 o 
   5   5   0      322.30      306.27     12.51 o 
   6   5   0        0.78        0.80     11.60 o 
   0   6   0     1395.78     1416.39     13.77 o 
   1   6   0     7954.20     8189.12     94.84 o 
   2   6   0     4304.67     4282.43     35.20 o 
   3   6   0       63.44       63.13      2.82 o 
   4   6   0      690.92      668.27     10.58 o 
   5   6   0        0.01        6.82      2.98 o 
   6   6   0       37.08       48.16     10.05 o 
   1   7   0       87.71      117.75      2.12 o 
   2   7   0      172.93      192.30      3.57 o 
   3   7   0     1005.96      983.06     11.23 o 
   4   7   0       35.05       35.62      4.09 o 
   5   7   0      296.97      290.91      9.09 o 
   6   7   0        3.50        7.53      7.54 o 
   0   8   0      185.36      208.54      4.05 o 
   1   8   0     1131.03     1129.98      9.38 o 
   2   8   0     1560.45     1463.39     13.07 o 
   3   8   0      763.38      764.96      9.62 o 
   4   8   0      505.31      507.43      9.25 o 
   5   8   0        0.68        5.26      3.49 o 
   6   8   0      151.28      134.78     11.39 o 
   1   9   0     2379.64     2385.18     17.70 o 
   2   9   0      395.37      381.79      5.10 o 
   3   9   0     1486.48     1452.46     13.61 o 
   4   9   0      104.80      118.26      5.23 o 
   5   9   0      205.30      205.08      8.26 o 
   6   9   0        5.41        2.23      5.93 o 
   0  10   0      755.27      684.91      9.88 o 
   1  10   0      276.09      248.11      3.34 o 
   2  10   0      206.84      152.01      3.07 o 
   3  10   0      239.05      237.05      5.18 o 
   4  10   0      383.75      377.57      7.80 o 
   5  10   0        0.14        5.50      3.43 o 
   6  10   0       56.39       50.65      8.88 o 
   1  11   0     2490.26     2552.84     16.36 o 
   2  11   0       26.45       34.84      1.74 o 
   3  11   0      983.81      991.30     11.01 o 
   4  11   0        0.04        4.10      2.41 o 
   5  11   0       70.82       77.75      5.91 o 
   6  11   0       16.02        8.94      6.69 o 
   0  12   0      857.38      813.47     13.73 o 
   1  12   0       52.18       56.60      2.44 o 
   2  12   0     1370.46     1406.87     11.15 o 
   3  12   0       62.30       64.07      3.10 o 
   4  12   0      409.44      410.79      9.61 o 
   5  12   0        0.04       -3.24      3.16 o 
   6  12   0       38.76       38.95      8.30 o 
   1  13   0     3610.88     3698.32     27.18 o 
   2  13   0       66.23       61.86      2.42 o 
   3  13   0      473.89      448.79      7.17 o 
   4  13   0      126.49      151.76      5.92 o 
   5  13   0        4.64       -0.29      3.38 o 
   0  14   0     5559.92     5563.63     50.19 o 
   1  14   0      966.87     1079.58      9.70 o 
   2  14   0      623.73      648.99      9.54 o 
   3  14   0       48.04       54.21      3.61 o 
   4  14   0      163.34      183.97      6.38 o 
   5  14   0       57.39       50.65      7.68 o 
   1  15   0     3549.50     3504.27     24.25 o 
   2  15   0      388.51      374.48      5.12 o 
   3  15   0      228.95      233.24      6.56 o 
   4  15   0      265.70      280.45      9.36 o 
   5  15   0       44.85       43.06      5.37 o 
   0  16   0     1999.62     2003.64     21.86 o 
   1  16   0      387.85      415.74      8.44 o 
   2  16   0      440.89      449.67      6.66 o 
   3  16   0        2.28        8.15      2.43 o 
   4  16   0       66.10       82.90      4.98 o 
   5  16   0       70.26       63.47      5.99 o 
   1  17   0     3786.46     3771.32     26.28 o 
   2  17   0      313.18      307.57      9.37 o 
   3  17   0      312.90      312.74      7.94 o 
   4  17   0      143.23      140.85      7.89 o 
   5  17   0      155.08      165.85      8.31 o 
   0  18   0      742.24      730.17     12.47 o 
   1  18   0        4.59       10.19      3.22 o 
   2  18   0      137.33      124.39      5.19 o 
   3  18   0       20.06       19.54      2.98 o 
   4  18   0      325.35      335.87      9.27 o 
   5  18   0        1.26        5.16      4.49 o 
   1  19   0     1715.56     1622.10     14.03 o 
   2  19   0      897.81      868.18     13.38 o 
   3  19   0      110.18      118.71      5.16 o 
   4  19   0       28.64       23.28      3.98 o 
   5  19   0       44.64       43.06      5.54 o 
   0  20   0        9.68       16.03      3.97 o 
   1  20   0       26.58       33.39      2.22 o 
   2  20   0     2251.89     2192.36     24.45 o 
   3  20   0       12.38        7.41      3.13 o 
   4  20   0      322.44      327.25     13.42 o 
   5  20   0        0.28        1.14      4.86 o 
   1  21   0      163.90      142.22      3.86 o 
   2  21   0      133.32      136.17      5.83 o 
   3  21   0      518.12      532.20     13.29 o 
   4  21   0      200.64      224.78      8.66 o 
   5  21   0       38.14       48.96      7.88 o 
   0  22   0       67.84       46.01      4.05 o 
   1  22   0       10.71       12.56      2.19 o 
   2  22   0      750.52      771.35     13.17 o 
   3  22   0      250.21      248.66      8.20 o 
   4  22   0      307.01      302.85      9.88 o 
   5  22   0        0.77       -0.43      4.96 o 
   1  23   0      854.57      813.44     10.93 o 
   2  23   0       19.49       21.14      6.54 o 
   3  23   0      743.64      732.90     14.62 o 
   4  23   0      223.83      225.34     10.66 o 
   5  23   0       46.29       52.62      7.48 o 
   0  24   0      399.95      359.54      8.85 o 
   1  24   0      219.46      238.35      7.14 o 
   2  24   0      126.90      108.31      5.71 o 
   3  24   0        0.28        1.37      3.02 o 
   4  24   0      163.63      168.81      9.65 o 
   5  24   0        2.16        5.42      5.74 o 
   1  25   0      146.18      166.87      6.34 o 
   2  25   0      228.66      230.00      7.83 o 
   3  25   0      627.42      639.34     13.53 o 
   4  25   0      117.44      116.84      8.62 o 
   5  25   0       22.87       23.34      6.73 o 
   0  26   0     1243.10     1253.90     24.20 o 
   1  26   0      480.96      453.09     10.04 o 
   2  26   0      791.07      749.27     13.87 o 
   3  26   0        5.20       14.19      4.71 o 
   4  26   0      136.50      143.55      9.45 o 
   1  27   0        3.94        6.25      2.96 o 
   2  27   0        8.74       14.98      3.45 o 
   3  27   0      356.74      360.00     10.47 o 
   4  27   0        4.52        1.73      4.79 o 
   0  28   0      725.31      761.38     18.72 o 
   1  28   0       83.80       85.29      5.26 o 
   2  28   0      238.85      245.59      8.32 o 
   3  28   0        9.88        7.71      4.55 o 
   4  28   0      145.02      145.07      9.75 o 
   1  29   0      352.94      365.97     13.79 o 
   2  29   0        8.55        6.22      3.27 o 
   3  29   0      232.35      247.82      9.21 o 
   4  29   0       46.27       61.10      9.48 o 
   0  30   0      244.64      222.65     10.48 o 
   1  30   0       38.51       53.29      5.78 o 
   2  30   0      510.91      505.12     12.06 o 
   3  30   0       14.30       13.07      4.22 o 
   4  30   0      102.60       98.02      8.79 o 
   1  31   0       77.24       98.51     10.55 o 
   2  31   0       18.05       20.30      4.23 o 
   3  31   0      217.28      216.93      9.32 o 
   4  31   0        1.81        3.38      5.23 o 
   0  32   0      244.60      248.07     19.50 o 
   1  32   0       40.53       48.22      8.72 o 
   2  32   0      306.50      319.01     10.08 o 
   3  32   0        2.74        5.80      4.00 o 
   4  32   0      138.41      137.18     10.30 o 
   1  33   0       19.80       27.13      5.19 o 
   2  33   0        2.15        6.03      3.74 o 
   3  33   0       59.61       67.02      6.55 o 
   0  34   0      423.58      382.87     24.45 o 
   1  34   0      108.59       94.19      7.74 o 
   2  34   0      134.44      133.24      9.03 o 
   3  34   0       14.31       12.39      6.57 o 
   1  35   0      151.21      146.47      9.11 o 
   2  35   0        0.73       -0.71      4.46 o 
   3  35   0      187.59      203.90     11.22 o 
   0  36   0      182.78      187.25     19.29 o 
   1  36   0       38.86       38.31      6.96 o 
   2  36   0       51.87       52.70     12.05 o 
   3  36   0       44.06       44.48      7.18 o 
   1  37   0      241.88      239.69     15.03 o 
   2  37   0       20.39       22.65      5.96 o 
   0  38   0      199.07      201.78     20.23 o 
   1  38   0        4.48        2.66      6.14 o 
   2  38   0      116.06      140.42     10.62 o 
   1  39   0      146.24      169.89     13.94 o 
   2  39   0        7.41       11.99      8.33 o 
   0  40   0      148.20      119.38     17.81 o 
   1  40   0       10.05        9.63      9.45 o 
   1  41   0       69.97       54.42     20.76 o 
  -5   0   1      159.50      168.27      9.62 o 
  -3   0   1     1974.37     1919.63     18.80 o 
  -1   0   1     2281.19     2244.73     27.64 o 
   1   0   1      771.61      926.50     21.38 o 
   3   0   1      648.61      613.35     11.33 o 
   5   0   1       25.23       29.13      9.66 o 
  -6   1   1      417.07      434.83     16.03 o 
  -5   1   1       22.18       27.39      3.17 o 
  -4   1   1      196.36      195.06      4.51 o 
  -3   1   1       24.14       34.07      2.13 o 
  -2   1   1       41.78       32.73      1.44 o 
  -1   1   1      125.78      122.68      2.24 o 
   0   1   1    12869.99    12871.21     92.56 o 
   1   1   1      328.97      389.14      4.85 o 
   2   1   1     2946.45     2970.10     21.13 o 
   3   1   1       22.20       24.72      2.26 o 
   4   1   1      406.11      380.91      8.92 o 
   5   1   1       77.22       62.01      7.83 o 
   6   1   1       48.80       39.87      8.85 o 
  -6   2   1        0.50       14.99     10.64 o 
  -5   2   1      449.72      454.37      8.53 o 
  -4   2   1       93.64      108.60      3.58 o 
  -3   2   1     2757.66     2683.45     26.94 o 
  -2   2   1      227.64      269.52      3.27 o 
  -1   2   1     1287.21     1281.41     11.05 o 
   0   2   1      535.60      595.11      6.10 o 
   1   2   1     5381.41     5628.39     47.35 o 
   2   2   1       34.74       46.01      2.84 o 
   3   2   1      724.37      729.71      9.48 o 
   4   2   1        2.34        1.77      2.53 o 
   5   2   1       14.73       20.60      7.98 o 
   6   2   1        1.16        6.60      7.56 o 
  -6   3   1       30.69       26.25      6.63 o 
  -5   3   1       34.24       44.70      3.61 o 
  -4   3   1      575.42      564.96      7.57 o 
  -3   3   1      506.73      521.75      6.21 o 
  -2   3   1      111.91      149.85      3.18 o 
  -1   3   1      731.39      768.50     13.90 o 
   0   3   1      359.49      378.01      4.05 o 
   1   3   1    25084.88    25207.46    262.45 o 
   2   3   1     3559.67     3551.77     32.51 o 
   3   3   1      259.54      259.70      5.20 o 
   4   3   1      137.80      150.27      7.84 o 
   5   3   1      120.56      108.13      7.41 o 
   6   3   1       38.87       35.82      8.38 o 
  -6   4   1        8.82        8.94      4.78 o 
  -5   4   1      542.92      534.82     10.34 o 
  -4   4   1        2.76        5.31      2.19 o 
  -3   4   1      493.07      462.22      5.81 o 
  -2   4   1     1243.20     1310.71      8.91 o 
  -1   4   1     1885.01     1845.52     16.30 o 
   0   4   1     2989.63     3196.86     20.15 o 
   1   4   1    15349.50    16089.08    163.10 o 
   2   4   1       39.66       34.70      2.61 o 
   3   4   1      206.34      217.59      4.80 o 
   4   4   1      147.75      140.66      5.85 o 
   5   4   1       94.18       97.86      8.49 o 
  -6   5   1       30.39       29.16      6.95 o 
  -5   5   1        6.85       13.40      3.70 o 
  -4   5   1      773.96      749.71      9.91 o 
  -3   5   1      526.88      535.16      6.40 o 
  -2   5   1      634.88      586.79      6.41 o 
  -1   5   1       94.50       93.03      3.09 o 
   0   5   1     3953.74     4138.08     25.69 o 
   1   5   1     5039.66     5250.03     32.93 o 
   2   5   1     2428.27     2416.80     21.51 o 
   3   5   1        0.80        0.44      1.78 o 
   4   5   1      332.06      318.30     13.60 o 
   5   5   1       58.09       39.19      5.56 o 
  -6   6   1        0.04       10.14      4.90 o 
  -5   6   1      417.00      449.33      9.74 o 
  -4   6   1        0.42        5.08      2.01 o 
  -3   6   1        4.07        5.15      1.50 o 
  -2   6   1       99.07      120.39      3.14 o 
  -1   6   1     2302.97     2079.17     18.45 o 
   0   6   1        0.05       -1.25      0.83 o 
   1   6   1      887.46      894.08      7.92 o 
   2   6   1      509.72      528.18      7.06 o 
   3   6   1      190.50      194.93      4.61 o 
   4   6   1       74.56       74.17      7.10 o 
   5   6   1       75.97       82.37      7.02 o 
  -6   7   1      169.61      188.42     12.86 o 
  -5   7   1       62.89       70.49      4.84 o 
  -4   7   1      532.67      519.23      8.23 o 
  -3   7   1        0.06        1.28      1.20 o 
  -2   7   1      828.14      798.88      9.31 o 
  -1   7   1     1040.68     1096.63     11.57 o 
   0   7   1     1156.11     1190.08      9.45 o 
   1   7   1      122.97      134.81      2.87 o 
   2   7   1     6352.39     6381.59     41.17 o 
   3   7   1       50.39       53.47      3.76 o 
   4   7   1      287.92      302.77      9.71 o 
   5   7   1       33.72       28.73      5.44 o 
  -6   8   1       61.99       70.11      7.41 o 
  -5   8   1      185.17      191.36      6.84 o 
  -4   8   1       25.19       32.95      3.33 o 
  -3   8   1     1354.41     1370.48     13.96 o 
  -2   8   1      591.22      648.20      8.14 o 
  -1   8   1     3156.50     2989.07     29.47 o 
   0   8   1     1138.67     1173.01     12.87 o 
   1   8   1     2164.75     2097.41     16.76 o 
   2   8   1        7.62       11.79      1.65 o 
   3   8   1      350.62      360.27      6.28 o 
   4   8   1       32.27       37.19      8.58 o 
   5   8   1       63.47       63.94      6.60 o 
  -6   9   1       68.37       68.54     11.08 o 
  -5   9   1       12.76       16.57      5.01 o 
  -4   9   1      454.83      433.72      9.00 o 
  -3   9   1      156.96      162.59      4.15 o 
  -2   9   1      527.35      413.92      6.65 o 
  -1   9   1     3699.17     3838.29     34.02 o 
   0   9   1     4896.53     4748.39     29.91 o 
   1   9   1      250.87      256.12      4.04 o 
   2   9   1      134.36      140.79      3.61 o 
   3   9   1       89.37      100.23      3.69 o 
   4   9   1       81.45       84.54      6.09 o 
   5   9   1        0.87       -1.69      5.12 o 
  -6  10   1       36.08       34.24      9.75 o 
  -5  10   1      180.68      194.44      7.01 o 
  -4  10   1      112.71      125.68      5.17 o 
  -3  10   1     1078.89     1109.36     11.46 o 
  -2  10   1      142.51      165.45      5.12 o 
  -1  10   1     1759.93     1732.71     17.02 o 
   0  10   1        8.71        6.79      1.16 o 
   1  10   1     2996.68     2989.35     20.89 o 
   2  10   1     3071.75     3124.14     22.82 o 
   3  10   1     1512.83     1500.10     14.45 o 
   4  10   1       20.74       27.80      3.90 o 
   5  10   1       69.44       90.34      9.42 o 
  -6  11   1        6.22        5.49      6.58 o 
  -5  11   1       17.30       12.31      3.32 o 
  -4  11   1      953.77      926.24     13.28 o 
  -3  11   1       15.88       15.57      3.09 o 
  -2  11   1     5301.22     5291.11     47.18 o 
  -1  11   1     1052.90     1001.40     11.74 o 
   0  11   1      710.24      578.15      5.36 o 
   1  11   1     1461.26     1578.81     12.82 o 
   2  11   1      405.01      378.87      5.79 o 
   3  11   1       11.60       19.90      2.34 o 
   4  11   1        2.51        5.91      3.18 o 
   5  11   1       31.10       24.71      8.47 o 
  -6  12   1       39.79       34.55      8.45 o 
  -5  12   1      122.01      138.69      9.70 o 
  -4  12   1       84.85       99.14      4.89 o 
  -3  12   1     1549.72     1562.63     25.31 o 
  -2  12   1      418.33      462.36      6.32 o 
  -1  12   1       13.90        9.67      1.33 o 
   0  12   1       20.23       41.06      1.63 o 
   1  12   1     1666.48     1639.28     15.01 o 
   2  12   1      379.91      390.78      5.99 o 
   3  12   1     1031.49     1025.75     14.36 o 
   4  12   1        0.10        0.91      2.94 o 
   5  12   1        6.26        4.98      5.34 o 
  -6  13   1       25.55       21.14      7.57 o 
  -5  13   1        0.19       -2.65      3.11 o 
  -4  13   1     1237.38     1195.48     20.71 o 
  -3  13   1       15.39       16.64      3.53 o 
  -2  13   1     2652.97     2606.04     21.42 o 
  -1  13   1       14.30       11.03      1.42 o 
   0  13   1     2058.88     1923.36     14.96 o 
   1  13   1       41.57       49.54      2.22 o 
   2  13   1     1065.07     1085.79     10.99 o 
   3  13   1      151.10      147.20      5.85 o 
   4  13   1      147.79      147.80      8.17 o 
   5  13   1        8.56       11.85      4.97 o 
  -6  14   1       24.29       15.89     11.18 o 
  -5  14   1       10.63       12.71      3.88 o 
  -4  14   1        4.19        7.32      2.91 o 
  -3  14   1     1495.65     1481.51     18.81 o 
  -2  14   1       81.75       80.90      4.01 o 
  -1  14   1      145.26      108.75      3.12 o 
   0  14   1      315.15      324.33      4.14 o 
   1  14   1     1495.76     1352.25     11.95 o 
   2  14   1      159.42      140.32      3.89 o 
   3  14   1      228.44      209.00      6.53 o 
   4  14   1        0.28        4.58      3.72 o 
   5  14   1       24.90       32.63      5.81 o 
  -6  15   1       58.58       54.11      7.65 o 
  -5  15   1       32.73       18.95      4.38 o 
  -4  15   1      367.32      361.49      9.72 o 
  -3  15   1       37.14       35.95      3.78 o 
  -2  15   1     2156.37     2040.80     21.86 o 
  -1  15   1     1310.47     1428.57     13.46 o 
   0  15   1     1815.47     1768.08     14.07 o 
   1  15   1        2.69        3.18      1.23 o 
   2  15   1      353.50      332.75      5.75 o 
   3  15   1       41.12       50.03      4.08 o 
   4  15   1       55.58       53.53      5.81 o 
   5  15   1        7.24       16.81      4.97 o 
  -5  16   1      210.52      207.30      8.91 o 
  -4  16   1        7.69        7.06      3.11 o 
  -3  16   1       77.09       66.70      4.61 o 
  -2  16   1        9.13       15.34      3.49 o 
  -1  16   1     1005.55      990.47      9.05 o 
   0  16   1       66.71       89.29      2.78 o 
   1  16   1      821.69      803.89      8.01 o 
   2  16   1       21.94       19.05      2.13 o 
   3  16   1     1787.94     1786.92     19.15 o 
   4  16   1        7.92        4.39      3.40 o 
   5  16   1      233.79      233.65     11.15 o 
  -5  17   1       44.54       49.42      5.46 o 
  -4  17   1       49.31       60.01      5.11 o 
  -3  17   1       24.84       31.19      5.37 o 
  -2  17   1     1271.58     1226.38     16.07 o 
  -1  17   1      226.96      237.59      3.96 o 
   0  17   1      886.10      815.44      8.59 o 
   1  17   1      573.84      591.42      8.01 o 
   2  17   1       75.14       76.56      2.96 o 
   3  17   1      305.06      322.65      7.65 o 
   4  17   1      113.96      125.09      6.81 o 
   5  17   1        9.22       22.16      5.97 o 
  -5  18   1      130.66      136.54      7.71 o 
  -4  18   1       84.36       81.06      5.74 o 
  -3  18   1       20.05       19.06      3.42 o 
  -2  18   1        4.82        6.19      2.37 o 
  -1  18   1     2323.71     2326.43     20.25 o 
   0  18   1     1394.61     1520.30     13.25 o 
   1  18   1     1145.49     1058.13      9.99 o 
   2  18   1       21.58       20.02      2.09 o 
   3  18   1      558.45      553.18     10.01 o 
   4  18   1      132.21      136.19      7.17 o 
   5  18   1      255.14      264.70     12.30 o 
  -5  19   1      104.37      108.33      7.25 o 
  -4  19   1       81.53       89.04      5.97 o 
  -3  19   1      107.15       92.89      5.34 o 
  -2  19   1      440.44      414.60      9.03 o 
  -1  19   1      146.64      159.74      4.34 o 
   0  19   1     1913.22     1862.77     15.57 o 
   1  19   1       85.10      107.01      3.20 o 
   2  19   1      365.70      353.45      7.00 o 
   3  19   1        1.39        1.51      2.42 o 
   4  19   1      487.43      464.13     11.69 o 
   5  19   1        9.88        4.81      6.49 o 
  -5  20   1       73.16       86.95      6.82 o 
  -4  20   1        5.87        7.74      3.48 o 
  -3  20   1       28.10       23.91      3.62 o 
  -2  20   1       47.37       57.86      4.20 o 
  -1  20   1      815.45      740.47      9.69 o 
   0  20   1      665.29      672.13      8.18 o 
   1  20   1      995.97      945.68      9.46 o 
   2  20   1       49.85       54.75      3.17 o 
   3  20   1        7.88       10.77      3.21 o 
   4  20   1       77.90       75.84      7.17 o 
   5  20   1      183.05      185.35     11.05 o 
  -5  21   1       20.74       20.50      4.71 o 
  -4  21   1      217.94      230.87     10.91 o 
  -3  21   1       11.67        8.02      3.11 o 
  -2  21   1      974.64      956.62     16.60 o 
  -1  21   1        4.86       11.49      1.99 o 
   0  21   1      836.75      793.16      9.17 o 
   1  21   1        0.56        0.60      1.72 o 
   2  21   1      883.32      920.46     12.59 o 
   3  21   1       64.66       65.57      5.06 o 
   4  21   1      186.50      190.85      8.39 o 
   5  21   1        1.25        1.06      5.61 o 
  -5  22   1      114.34      115.13     11.59 o 
  -4  22   1        5.01        1.83      3.33 o 
  -3  22   1      144.15      146.84     10.03 o 
  -2  22   1      182.58      193.58      8.87 o 
  -1  22   1     1121.46     1060.26     26.76 o 
   0  22   1      213.21      241.74      5.04 o 
   1  22   1      780.14      800.21      9.74 o 
   2  22   1      202.25      204.28      6.17 o 
   3  22   1      233.93      254.43      8.32 o 
   4  22   1       64.67       75.33      6.27 o 
   5  22   1       92.64      101.55     11.03 o 
  -5  23   1        0.26        0.30      4.01 o 
  -4  23   1       48.98       58.39      5.66 o 
  -3  23   1        4.22        2.38      3.11 o 
  -2  23   1      398.54      392.03      9.55 o 
  -1  23   1       79.54       86.62      4.85 o 
   0  23   1      929.81      888.96     11.60 o 
   1  23   1      359.26      350.90      6.46 o 
   2  23   1       16.65       17.84      2.98 o 
   3  23   1       51.84       42.89      4.69 o 
   4  23   1      136.32      137.06     10.00 o 
  -5  24   1       32.00       42.92      7.04 o 
  -4  24   1        0.09        2.60      3.62 o 
  -3  24   1     1003.09      968.03     17.90 o 
  -2  24   1       34.06       38.45      4.12 o 
  -1  24   1     1884.99     1877.34     22.40 o 
   0  24   1        4.88       11.25      2.30 o 
   1  24   1      306.45      316.96      6.21 o 
   2  24   1       77.97       68.13      4.98 o 
   3  24   1      230.60      241.01      8.82 o 
   4  24   1       72.69       65.68      7.86 o 
  -5  25   1        0.51       -4.51      5.24 o 
  -4  25   1       76.57       73.40      6.40 o 
  -3  25   1        3.92       14.84      3.59 o 
  -2  25   1     1047.66      987.89     15.94 o 
  -1  25   1        0.17        8.43      3.23 o 
   0  25   1      593.71      603.61      9.66 o 
   1  25   1       79.18       93.55      4.33 o 
   2  25   1      131.10      149.01      6.60 o 
   3  25   1        7.49        4.81      3.49 o 
   4  25   1       64.58       74.64      6.53 o 
  -5  26   1        3.56        2.37      5.51 o 
  -4  26   1       15.29       13.69      4.50 o 
  -3  26   1     1271.75     1249.64     38.96 o 
  -2  26   1       84.56       82.22      5.32 o 
  -1  26   1      300.80      310.03      9.88 o 
   0  26   1      132.11      143.54     10.08 o 
   1  26   1       14.95       14.24      3.86 o 
   2  26   1       75.30       84.73      5.52 o 
   3  26   1      170.29      183.89      9.40 o 
   4  26   1       17.82       21.08      5.94 o 
  -4  27   1      185.14      192.80      8.98 o 
  -3  27   1        2.80       10.13      3.78 o 
  -2  27   1      943.92      937.46     16.00 o 
  -1  27   1      120.87      137.29      9.39 o 
   0  27   1      781.94      829.48     13.10 o 
   1  27   1      122.06      114.04      5.69 o 
   2  27   1      253.51      249.41      8.37 o 
   3  27   1       78.37       74.70      6.88 o 
   4  27   1      108.83       92.00      8.32 o 
  -4  28   1       30.13       37.80      5.75 o 
  -3  28   1      788.70      791.96     15.82 o 
  -2  28   1        5.46       18.26      3.79 o 
  -1  28   1      785.97      776.67     13.84 o 
   0  28   1      127.26      128.90      5.15 o 
   1  28   1       39.63       57.06      5.73 o 
   2  28   1       33.74       28.16      4.16 o 
   3  28   1       48.51       48.03      6.25 o 
   4  28   1        1.50        4.00      4.86 o 
  -4  29   1       76.18       74.26      6.95 o 
  -3  29   1       10.21       15.06      5.97 o 
  -2  29   1      440.42      434.41     14.07 o 
  -1  29   1       13.49       27.20      4.53 o 
   0  29   1       10.87       11.66      2.99 o 
   1  29   1        0.09        7.79      3.81 o 
   2  29   1      275.47      303.33      9.55 o 
   3  29   1        5.56        6.97      4.62 o 
   4  29   1       73.42       65.51      7.86 o 
  -4  30   1        4.86        1.09      3.88 o 
  -3  30   1      388.61      405.18     11.56 o 
  -2  30   1       67.89       73.34      5.64 o 
  -1  30   1      605.47      598.43     12.63 o 
   0  30   1      116.47      132.50      8.90 o 
   1  30   1      506.19      495.65     13.69 o 
   2  30   1       12.98       17.61      4.18 o 
   3  30   1       61.79       62.38      6.93 o 
   4  30   1        0.90       -4.10      4.73 o 
  -4  31   1      105.58       98.85      8.53 o 
  -3  31   1       29.35       29.98      4.97 o 
  -2  31   1      258.65      276.00      9.39 o 
  -1  31   1        3.86        2.84      3.37 o 
   0  31   1       21.82       35.10      6.14 o 
   1  31   1        0.40        3.25      3.85 o 
   2  31   1      297.98      291.97     11.59 o 
   3  31   1        0.07        7.11      4.66 o 
  -4  32   1       59.31       46.81      6.54 o 
  -3  32   1       28.59       24.25      4.86 o 
  -2  32   1        0.02        1.69      3.23 o 
  -1  32   1      206.65      215.15     15.14 o 
   0  32   1       43.77       50.34      5.95 o 
   1  32   1      106.99       96.32     13.26 o 
   2  32   1        0.69        5.11      4.42 o 
   3  32   1       26.61       30.11      6.08 o 
  -4  33   1        4.97        6.74      4.74 o 
  -3  33   1       32.93       18.33      5.80 o 
  -2  33   1      116.24      125.92      7.33 o 
  -1  33   1       12.16       21.08      4.75 o 
   0  33   1      695.89      677.77     22.35 o 
   1  33   1      271.38      247.87     10.68 o 
   2  33   1      121.66      124.58     11.65 o 
   3  33   1        5.47       10.41      4.84 o 
  -3  34   1       29.00       33.74      5.55 o 
  -2  34   1        0.73        1.02      3.32 o 
  -1  34   1      616.09      620.44     16.46 o 
   0  34   1       80.82       74.82      9.67 o 
   1  34   1        3.06        3.68      4.23 o 
   2  34   1       15.27       17.93      5.27 o 
   3  34   1       32.54       45.33      8.77 o 
  -3  35   1       47.91       35.69      5.64 o 
  -2  35   1       23.65       24.59      4.78 o 
  -1  35   1        0.03       17.54      4.75 o 
   0  35   1      230.00      259.02     15.10 o 
   1  35   1       16.38       12.58      4.81 o 
   2  35   1       62.68       78.64      8.04 o 
   3  35   1        0.08        0.38     10.26 o 
  -3  36   1      107.57      107.67      8.60 o 
  -2  36   1        0.07        2.40      4.32 o 
  -1  36   1      237.74      251.74     11.37 o 
   0  36   1       89.83      103.12     10.98 o 
   1  36   1      192.68      196.40     14.13 o 
   2  36   1       54.70       39.09      8.29 o 
  -3  37   1        0.46        1.04      4.63 o 
  -2  37   1       69.26       77.04      8.24 o 
  -1  37   1        1.05        3.78      5.22 o 
   0  37   1      283.45      290.35     16.11 o 
   1  37   1        0.68       -4.59      5.70 o 
   2  37   1        1.12       -5.73      4.74 o 
  -2  38   1        3.29       10.03      4.97 o 
  -1  38   1       82.05       68.48      7.34 o 
   0  38   1        1.73       21.23      7.48 o 
   1  38   1      175.99      195.67     14.50 o 
   2  38   1        4.66        0.79     10.25 o 
  -2  39   1      204.37      216.29     14.28 o 
  -1  39   1        0.20       -2.43      5.77 o 
   0  39   1       85.76       82.83     11.17 o 
   1  39   1        5.34        4.53      7.28 o 
  -1  40   1       51.75       51.87     10.01 o 
   0  40   1       21.44       19.35      8.19 o 
   1  40   1       24.16       22.19      9.74 o 
  -1  41   1        0.07        5.38      7.64 o 
   0  41   1       97.35       94.41     12.16 o 
  -6   0   2      848.48      860.61     37.21 o 
  -4   0   2     1110.96     1085.48     21.78 o 
  -2   0   2     5057.68     5158.96     46.96 o 
   0   0   2      433.06      441.64      6.74 o 
   2   0   2       79.55       92.74      3.89 o 
   4   0   2      394.60      421.07     14.62 o 
  -6   1   2       20.59       44.27     23.25 o 
  -5   1   2       23.04       23.31      5.52 o 
  -4   1   2        0.16        6.70      2.74 o 
  -3   1   2     2383.51     2354.94     18.36 o 
  -2   1   2      465.51      517.83      7.55 o 
  -1   1   2     3829.73     3959.95     25.80 o 
   0   1   2       82.18       89.13      2.21 o 
   1   1   2       84.25       53.94      3.53 o 
   2   1   2      254.48      275.51      4.47 o 
   3   1   2      474.21      457.02     15.01 o 
   4   1   2       16.48       21.96      4.72 o 
   5   1   2       52.52       58.72      9.75 o 
  -6   2   2      231.85      268.21     16.55 o 
  -5   2   2       69.51       75.86      6.47 o 
  -4   2   2      911.45      868.81     11.67 o 
  -3   2   2       59.07       71.19      3.48 o 
  -2   2   2     1058.76      965.86      9.10 o 
  -1   2   2      924.08      918.90      8.76 o 
   0   2   2      379.18      348.64      4.84 o 
   1   2   2      175.29      206.08     10.95 o 
   2   2   2       18.34       15.31      1.58 o 
   3   2   2       12.66       17.47      3.04 o 
   4   2   2      247.14      263.43      8.29 o 
   5   2   2        8.11        5.55      4.61 o 
  -6   3   2       48.08       54.21      8.27 o 
  -5   3   2      902.07      949.42     19.10 o 
  -4   3   2      126.12      148.62      5.09 o 
  -3   3   2     1421.90     1418.67     12.69 o 
  -2   3   2     1498.98     1692.79     13.20 o 
  -1   3   2     3849.62     3944.24     25.58 o 
   0   3   2        0.05        5.63      2.50 o 
   1   3   2     3099.83     3203.93     24.36 o 
   2   3   2      578.45      612.60      7.80 o 
   3   3   2      475.02      480.45      9.81 o 
   4   3   2        2.23        5.24      3.15 o 
   5   3   2      108.52      104.75      8.13 o 
  -6   4   2        1.27       -5.63      6.00 o 
  -5   4   2       55.53       68.71     10.43 o 
  -4   4   2     1024.88     1016.95     13.29 o 
  -3   4   2      314.45      339.64      6.92 o 
  -2   4   2     1698.73     1676.54     13.07 o 
  -1   4   2       24.84       18.96      1.42 o 
   0   4   2      270.86      223.94      3.42 o 
   1   4   2      411.38      411.90      5.94 o 
   2   4   2      120.22      112.98      4.98 o 
   3   4   2        0.51        9.52      2.77 o 
   4   4   2      247.17      233.87      7.88 o 
   5   4   2        0.64        2.27      4.50 o 
  -6   5   2        9.08       19.89      7.04 o 
  -5   5   2       97.03      111.64      8.91 o 
  -4   5   2      104.51      118.60      5.31 o 
  -3   5   2      772.61      696.22      7.89 o 
  -2   5   2       10.69       23.64      1.54 o 
  -1   5   2     1204.94     1098.77      9.15 o 
   0   5   2       14.47       12.32      1.24 o 
   1   5   2     4154.83     4249.44     31.21 o 
   2   5   2       22.23       38.10      2.18 o 
   3   5   2      600.66      592.53     10.98 o 
   4   5   2       23.09       21.85      3.85 o 
   5   5   2       53.35       54.50      7.11 o 
  -6   6   2       11.81       18.61      5.56 o 
  -5   6   2       16.98       20.23      4.99 o 
  -4   6   2     1634.78     1613.41     20.37 o 
  -3   6   2       47.53       54.87      3.00 o 
  -2   6   2     3167.92     3158.89     21.71 o 
  -1   6   2     2502.52     2604.42     18.06 o 
   0   6   2      195.07      245.92      3.77 o 
   1   6   2        0.02        2.48      1.36 o 
   2   6   2     5316.71     5426.79     37.20 o 
   3   6   2        9.48       12.27      3.02 o 
   4   6   2      247.28      243.42      8.08 o 
   5   6   2        4.24        0.02      4.15 o 
  -6   7   2        3.81        6.41      9.02 o 
  -5   7   2       41.20       51.91      8.73 o 
  -4   7   2      469.86      485.02     10.38 o 
  -3   7   2     1263.03     1178.86     12.84 o 
  -2   7   2      432.98      500.37      5.54 o 
  -1   7   2      864.47      782.06      7.29 o 
   0   7   2       25.42       22.66      1.59 o 
   1   7   2     1270.36     1272.33     12.47 o 
   2   7   2      534.31      552.86      8.47 o 
   3   7   2      804.72      817.03     13.20 o 
   4   7   2      133.42      134.83     10.56 o 
   5   7   2        4.60       -0.27      4.67 o 
  -6   8   2        5.12       13.14      4.83 o 
  -5   8   2       21.13       19.66      4.08 o 
  -4   8   2      833.11      819.03     13.74 o 
  -3   8   2      470.60      513.04      9.01 o 
  -2   8   2      368.10      325.92      6.68 o 
  -1   8   2     1992.45     2010.89     14.72 o 
   0   8   2      229.69      204.25      5.32 o 
   1   8   2     1380.56     1513.15     12.59 o 
   2   8   2     5149.33     5184.06     43.48 o 
   3   8   2        9.06       26.07      3.49 o 
   4   8   2      242.73      247.27      9.85 o 
   5   8   2        1.24       -2.87      4.34 o 
  -6   9   2       45.54       41.82      6.51 o 
  -5   9   2       56.24       71.82      5.60 o 
  -4   9   2      189.17      199.73      6.94 o 
  -3   9   2     3427.74     3432.96     32.76 o 
  -2   9   2      869.69     1018.92     15.05 o 
  -1   9   2      739.82      689.66      6.74 o 
   0   9   2       43.77       44.77      1.93 o 
   1   9   2      851.36      794.94      8.22 o 
   2   9   2       35.22       42.48      2.92 o 
   3   9   2     1427.14     1372.47     17.96 o 
   4   9   2       45.83       50.61      9.62 o 
   5   9   2       33.37       52.34      6.93 o 
  -6  10   2        2.94        3.09      4.62 o 
  -5  10   2       55.09       61.48      5.53 o 
  -4  10   2      241.05      242.63      7.66 o 
  -3  10   2      484.06      510.17      9.76 o 
  -2  10   2     1663.78     1650.06     18.17 o 
  -1  10   2      227.43      253.58      5.35 o 
   0  10   2     1249.27     1134.98     10.08 o 
   1  10   2       10.60       12.90      1.57 o 
   2  10   2      745.26      723.96     13.49 o 
   3  10   2      429.52      420.02      9.50 o 
   4  10   2       37.12       45.99     14.06 o 
   5  10   2       11.61       21.57      5.85 o 
  -6  11   2       11.60        7.04      5.15 o 
  -5  11   2      430.77      436.38     11.24 o 
  -4  11   2       39.07       39.80      4.13 o 
  -3  11   2     1135.27     1086.20     18.00 o 
  -2  11   2       76.50       84.87      4.01 o 
  -1  11   2       62.98       41.86      2.32 o 
   0  11   2      765.88      870.24      8.53 o 
   1  11   2     1109.50     1120.71     12.69 o 
   2  11   2        0.02        0.84      1.85 o 
   3  11   2     1071.29     1022.85     15.16 o 
   4  11   2       21.94       21.11      4.72 o 
   5  11   2       37.97       56.22     18.00 o 
  -6  12   2      102.83       99.77      8.68 o 
  -5  12   2       31.56       36.44      4.80 o 
  -4  12   2      408.06      379.53     10.61 o 
  -3  12   2        2.97        6.73      2.47 o 
  -2  12   2     1469.78     1464.66     17.16 o 
  -1  12   2     1266.39     1385.77     13.25 o 
   0  12   2     2781.98     2587.04     19.02 o 
   1  12   2       18.95       19.47      1.86 o 
   2  12   2      842.71      803.27     10.76 o 
   3  12   2        5.04        8.77      2.86 o 
   4  12   2      163.02      180.34      9.01 o 
   5  12   2        0.06       11.66      6.17 o 
  -6  13   2        0.36       -6.23      4.28 o 
  -5  13   2      419.11      428.40     11.44 o 
  -4  13   2        4.35        4.34      2.88 o 
  -3  13   2      783.64      739.58     12.40 o 
  -2  13   2       25.34       30.84      2.95 o 
  -1  13   2      355.67      286.61      5.21 o 
   0  13   2      153.74      166.65      4.60 o 
   1  13   2      374.45      342.43      6.07 o 
   2  13   2       59.89       70.58      3.63 o 
   3  13   2       14.90       16.12      3.36 o 
   4  13   2       96.55      107.57      7.50 o 
   5  13   2       22.19       27.52      9.22 o 
  -6  14   2      140.27      135.67      9.81 o 
  -5  14   2        3.56        7.99      3.82 o 
  -4  14   2      312.91      287.92      8.65 o 
  -3  14   2       52.08       54.05      4.31 o 
  -2  14   2      670.12      582.49     10.11 o 
  -1  14   2       67.53       82.96      3.56 o 
   0  14   2     5982.65     6002.65     39.05 o 
   1  14   2      265.18      295.02      5.30 o 
   2  14   2       63.46       55.80      3.40 o 
   3  14   2       59.14       66.35      5.90 o 
   4  14   2      428.65      411.75     12.57 o 
   5  14   2       40.24       34.56      8.46 o 
  -6  15   2       50.29       54.51      9.25 o 
  -5  15   2      326.21      313.71     16.94 o 
  -4  15   2      142.35      130.38      6.49 o 
  -3  15   2      492.22      458.91      9.93 o 
  -2  15   2      366.34      397.35      8.40 o 
  -1  15   2     1966.89     1939.17     17.59 o 
   0  15   2      947.79     1003.36     10.02 o 
   1  15   2      112.39       97.01      3.37 o 
   2  15   2       15.56       14.72      2.42 o 
   3  15   2       82.29       83.53      6.03 o 
   4  15   2        2.61        7.13      4.91 o 
   5  15   2      141.07      140.63     14.53 o 
  -6  16   2       95.28       90.89      7.59 o 
  -5  16   2        3.46        4.10      3.59 o 
  -4  16   2       53.99       61.11      5.03 o 
  -3  16   2       75.22       87.23      7.08 o 
  -2  16   2     1593.42     1549.43     24.94 o 
  -1  16   2      159.44      170.33      4.46 o 
   0  16   2     1514.86     1450.17     13.02 o 
   1  16   2       12.42       12.05      2.06 o 
   2  16   2      252.11      239.36      7.28 o 
   3  16   2       26.35       32.32      3.84 o 
   4  16   2        6.54        0.18      9.92 o 
   5  16   2       67.45       57.54      9.41 o 
  -5  17   2      300.30      269.27      9.58 o 
  -4  17   2       41.49       32.67      4.65 o 
  -3  17   2      595.85      547.92     11.17 o 
  -2  17   2      505.68      496.52      9.74 o 
  -1  17   2     1508.88     1526.52     22.17 o 
   0  17   2        4.43        2.58      1.49 o 
   1  17   2      171.24      152.05      4.19 o 
   2  17   2        0.04        1.82      2.03 o 
   3  17   2      430.25      451.82     10.48 o 
   4  17   2        6.68       -0.20      4.55 o 
   5  17   2      146.42      142.86     10.00 o 
  -5  18   2       33.97       35.95      6.04 o 
  -4  18   2       27.37       28.91      4.22 o 
  -3  18   2       71.50       59.42      4.68 o 
  -2  18   2     1009.72      957.24     14.37 o 
  -1  18   2       39.65       54.33      3.01 o 
   0  18   2     1995.28     1918.07     14.55 o 
   1  18   2        8.21        2.15      1.74 o 
   2  18   2      458.35      471.21      8.56 o 
   3  18   2       51.33       37.69      4.31 o 
   4  18   2       35.40       48.38      7.48 o 
   5  18   2       11.05       21.21      6.85 o 
  -5  19   2      124.25      131.44      7.81 o 
  -4  19   2       13.52       13.94      3.70 o 
  -3  19   2      275.62      251.59      9.08 o 
  -2  19   2      185.13      200.12      7.07 o 
  -1  19   2     1542.07     1541.84     18.68 o 
   0  19   2       53.35       63.36      2.55 o 
   1  19   2      209.63      205.36      4.96 o 
   2  19   2        8.97       16.06      2.63 o 
   3  19   2        2.52        7.80      3.60 o 
   4  19   2        0.55        4.09      4.72 o 
  -5  20   2       58.35       55.69      6.53 o 
  -4  20   2      459.63      445.21     22.21 o 
  -3  20   2        4.57        7.05      2.97 o 
  -2  20   2      730.88      715.22     12.53 o 
  -1  20   2       22.15       37.55      3.56 o 
   0  20   2     1263.17     1250.72     11.11 o 
   1  20   2       38.66       42.14      3.17 o 
   2  20   2      699.09      710.75     10.89 o 
   3  20   2       24.72       17.69      5.46 o 
   4  20   2      166.59      142.46     10.98 o 
  -5  21   2      249.81      271.99     10.42 o 
  -4  21   2       16.48       14.90      4.06 o 
  -3  21   2       14.74       29.64      4.01 o 
  -2  21   2      961.58      970.84     16.34 o 
  -1  21   2      650.90      626.52     11.30 o 
   0  21   2       58.71       69.41      4.08 o 
   1  21   2     1046.86     1072.68     10.87 o 
   2  21   2       77.11       84.55      4.93 o 
   3  21   2       21.79       39.08      6.45 o 
   4  21   2        0.77        6.26      4.43 o 
  -5  22   2       71.65       63.86      8.45 o 
  -4  22   2      225.26      222.61      8.79 o 
  -3  22   2       50.99       49.35      4.75 o 
  -2  22   2      442.74      446.85     10.19 o 
  -1  22   2      114.53      108.91      5.29 o 
   0  22   2      584.24      571.54      9.35 o 
   1  22   2       47.50       50.54      3.08 o 
   2  22   2      152.23      171.85      5.78 o 
   3  22   2       19.45       27.09      4.29 o 
   4  22   2       38.22       54.17     10.38 o 
  -5  23   2      130.15      128.56      8.06 o 
  -4  23   2      103.79      109.90      6.97 o 
  -3  23   2      665.08      642.11     13.74 o 
  -2  23   2     1233.40     1199.81     17.61 o 
  -1  23   2      522.55      512.36     10.55 o 
   0  23   2        7.52       15.96      2.61 o 
   1  23   2      861.35      865.21      9.84 o 
   2  23   2      396.44      389.37      9.51 o 
   3  23   2      217.83      216.81      8.32 o 
   4  23   2       26.05       22.04      5.74 o 
  -5  24   2       27.90       26.92      5.50 o 
  -4  24   2       22.96       17.01      4.45 o 
  -3  24   2        1.14        2.76      3.22 o 
  -2  24   2      208.29      226.68      7.73 o 
  -1  24   2      143.01      139.35      6.08 o 
   0  24   2      761.84      774.34     11.38 o 
   1  24   2       25.20       25.65      3.07 o 
   2  24   2       58.59       79.51      5.17 o 
   3  24   2       16.54       21.33      4.14 o 
   4  24   2       26.20       20.16      5.63 o 
  -5  25   2       54.93       61.79      6.78 o 
  -4  25   2       47.40       36.94      5.27 o 
  -3  25   2      428.16      414.65     10.91 o 
  -2  25   2      513.71      480.86     13.89 o 
  -1  25   2      428.59      434.86     12.97 o 
   0  25   2       12.49       16.89      2.86 o 
   1  25   2      173.03      194.24      6.00 o 
   2  25   2       72.20       74.74      5.69 o 
   3  25   2      273.66      277.70      9.32 o 
   4  25   2        3.48        3.54      4.74 o 
  -5  26   2       58.90       52.77      6.70 o 
  -4  26   2      188.74      203.77     12.91 o 
  -3  26   2        3.95        1.12      2.88 o 
  -2  26   2      248.42      245.52      8.19 o 
  -1  26   2       17.75       17.73      3.88 o 
   0  26   2      861.16      860.45     12.51 o 
   1  26   2       22.69       21.47      3.11 o 
   2  26   2      184.83      197.49      7.58 o 
   3  26   2       40.82       35.71      4.85 o 
   4  26   2       32.69       29.47      8.19 o 
  -4  27   2       73.21       77.34      7.37 o 
  -3  27   2       64.36       77.02      6.66 o 
  -2  27   2       23.94       22.68      4.48 o 
  -1  27   2      403.18      401.97     10.20 o 
   0  27   2       42.86       53.12      4.76 o 
   1  27   2      422.35      413.46      9.97 o 
   2  27   2       39.23       41.13      4.63 o 
   3  27   2       91.04       89.06      6.33 o 
   4  27   2        0.26       -2.98      6.34 o 
  -4  28   2       79.82       92.13      7.87 o 
  -3  28   2        5.52        2.94      4.27 o 
  -2  28   2      214.86      194.20      7.80 o 
  -1  28   2       24.64       25.65      4.05 o 
   0  28   2      372.99      386.57      9.86 o 
   1  28   2       26.07       29.66      5.21 o 
   2  28   2       95.73       92.72      7.07 o 
   3  28   2       14.78       11.62      3.95 o 
  -4  29   2        0.91        4.55      4.21 o 
  -3  29   2       30.39       41.02      6.26 o 
  -2  29   2      305.31      298.77      9.48 o 
  -1  29   2      912.68      862.98     15.52 o 
   0  29   2        3.57       -0.63      2.98 o 
   1  29   2      943.79      925.88     18.98 o 
   2  29   2      134.52      135.63     10.47 o 
   3  29   2       19.83       17.93      4.61 o 
  -4  30   2       53.43       57.79      6.60 o 
  -3  30   2       80.60       78.63      6.37 o 
  -2  30   2       80.97       82.22      7.64 o 
  -1  30   2       66.84       74.52      5.60 o 
   0  30   2      170.70      179.78      7.43 o 
   1  30   2        3.43       14.64      6.60 o 
   2  30   2      136.84      140.94     13.64 o 
   3  30   2       16.39       11.64      5.14 o 
  -4  31   2       12.24       15.70      4.92 o 
  -3  31   2        1.46        0.62      3.43 o 
  -2  31   2      166.15      184.43      8.22 o 
  -1  31   2      439.97      450.44     12.49 o 
   0  31   2       62.00       62.54      6.18 o 
   1  31   2      775.84      787.09     28.56 o 
   2  31   2       10.28       13.82      5.87 o 
   3  31   2       36.15       47.89      6.95 o 
  -4  32   2      107.43      115.03      8.41 o 
  -3  32   2       22.18        9.54      4.96 o 
  -2  32   2      215.51      234.10      9.12 o 
  -1  32   2      102.84      101.89      6.55 o 
   0  32   2      418.44      441.20     17.69 o 
   1  32   2      140.07      143.88      8.78 o 
   2  32   2      104.80      109.80     10.64 o 
   3  32   2       10.76       17.15      6.80 o 
  -3  33   2       43.48       40.65      5.66 o 
  -2  33   2       44.00       55.02      5.69 o 
  -1  33   2      381.41      425.92     11.55 o 
   0  33   2        3.84       12.85      4.56 o 
   1  33   2       96.25      111.64     16.57 o 
   2  33   2        0.55        6.91     11.65 o 
   3  33   2       22.75       29.83      8.19 o 
  -3  34   2        9.81        8.74      4.23 o 
  -2  34   2      193.17      188.11      8.83 o 
  -1  34   2        3.37        5.92      3.81 o 
   0  34   2       77.97       86.45      9.93 o 
   1  34   2      143.46      145.43     14.07 o 
   2  34   2      213.08      218.87     14.06 o 
  -3  35   2      212.08      206.41      9.91 o 
  -2  35   2       10.86        8.76      3.89 o 
  -1  35   2      274.84      264.82     14.49 o 
   0  35   2        4.04       12.69      6.68 o 
   1  35   2       67.80       83.80     11.48 o 
   2  35   2       47.54       28.91      8.04 o 
  -3  36   2        9.72        7.48      4.83 o 
  -2  36   2       47.92       36.29      6.87 o 
  -1  36   2        1.61        4.66      4.76 o 
   0  36   2      134.16      132.30     11.88 o 
   1  36   2        2.52       -2.16      9.84 o 
   2  36   2        0.84        9.90      6.47 o 
  -2  37   2        0.06        6.09      4.91 o 
  -1  37   2       77.75       76.53     11.69 o 
   0  37   2        4.90       -5.71      6.73 o 
   1  37   2      140.34      120.18     18.33 o 
   2  37   2       47.31       31.58      8.54 o 
  -2  38   2      179.99      175.86     15.30 o 
  -1  38   2        6.99       13.15      5.10 o 
   0  38   2      161.30      165.92     13.64 o 
   1  38   2       15.24       17.42     12.05 o 
  -2  39   2        5.02       -1.08      5.25 o 
  -1  39   2       58.95       49.33      7.21 o 
   0  39   2        0.29       17.03      7.63 o 
   1  39   2       16.71       27.83     13.36 o 
  -1  40   2       22.84       36.81      9.62 o 
   0  40   2      115.99      149.86     20.57 o 
  -5   0   3      232.89      234.28     18.85 o 
  -3   0   3     1909.58     1907.08     22.93 o 
  -1   0   3       11.09       33.01      4.02 o 
   1   0   3      901.03      828.08     16.76 o 
   3   0   3      398.26      403.80     14.07 o 
   5   0   3       33.61       42.10     12.52 o 
  -6   1   3      111.37      121.24     12.30 o 
  -5   1   3      195.82      193.45      9.03 o 
  -4   1   3      808.53      821.85     13.32 o 
  -3   1   3        3.30       16.58      2.71 o 
  -2   1   3     5014.31     5149.90     34.15 o 
  -1   1   3     1065.62     1177.80     11.22 o 
   0   1   3     2290.69     2354.61     17.42 o 
   1   1   3        5.66       10.09      2.44 o 
   2   1   3      150.27      170.68      5.93 o 
   3   1   3       13.12       14.86      3.45 o 
   4   1   3       73.55       72.83      5.75 o 
   5   1   3        1.07        1.23      5.07 o 
  -6   2   3        3.04        1.80      6.53 o 
  -5   2   3      282.93      290.24     10.76 o 
  -4   2   3        2.13        3.53      2.72 o 
  -3   2   3      683.88      689.31      8.39 o 
  -2   2   3      127.44      151.92      3.80 o 
  -1   2   3     2224.27     2232.20     16.90 o 
   0   2   3      310.46      335.33      4.80 o 
   1   2   3      242.32      231.25      6.07 o 
   2   2   3      210.60      243.25      7.00 o 
   3   2   3      455.73      428.89     10.08 o 
   4   2   3       11.05        6.04      3.58 o 
   5   2   3       57.51       56.49      9.55 o 
  -6   3   3       30.08       33.18      8.61 o 
  -5   3   3      422.16      418.58     18.14 o 
  -4   3   3        9.54       10.72      2.50 o 
  -3   3   3       39.81       39.58      2.41 o 
  -2   3   3     3593.72     3420.28     24.23 o 
  -1   3   3      390.85      444.63      5.83 o 
   0   3   3     2754.79     2732.82     22.02 o 
   1   3   3        1.45        2.55      2.00 o 
   2   3   3       31.99       28.49      3.30 o 
   3   3   3      115.91      119.50      6.43 o 
   4   3   3       81.62       92.03      6.30 o 
   5   3   3        2.00       13.68      5.68 o 
  -6   4   3       67.88       63.89     10.04 o 
  -5   4   3      296.88      308.90     12.51 o 
  -4   4   3        6.97        6.04      2.68 o 
  -3   4   3      699.59      705.17      8.42 o 
  -2   4   3       16.58       21.92      2.19 o 
  -1   4   3     4409.16     4617.56     30.72 o 
   0   4   3       63.58       82.85      2.79 o 
   1   4   3      431.24      448.30      7.63 o 
   2   4   3        0.62        0.23      2.22 o 
   3   4   3      228.10      243.30     10.04 o 
   4   4   3       14.39       14.66      4.01 o 
   5   4   3      111.86       94.14      8.73 o 
  -6   5   3       21.55       17.71      8.33 o 
  -5   5   3      225.23      204.48      9.57 o 
  -4   5   3      517.63      483.89     10.29 o 
  -3   5   3       50.86       49.14      2.97 o 
  -2   5   3     5592.59     5814.85     38.04 o 
  -1   5   3       88.48      100.89      3.84 o 
   0   5   3     1306.90     1313.94     12.31 o 
   1   5   3        0.42        3.66      1.54 o 
   2   5   3        6.56        5.38      2.47 o 
   3   5   3      385.42      384.26     11.83 o 
   4   5   3      135.17      137.10     10.53 o 
   5   5   3        0.75        3.34      5.16 o 
  -6   6   3       25.00       22.36      5.97 o 
  -5   6   3       60.01       59.76      6.39 o 
  -4   6   3      632.96      635.09     12.04 o 
  -3   6   3       65.69       60.39      3.63 o 
  -2   6   3      534.58      613.03      7.22 o 
  -1   6   3     3696.18     3770.54     26.03 o 
   0   6   3      178.35      179.33      3.66 o 
   1   6   3      763.56      736.33      9.44 o 
   2   6   3       42.38       43.87      3.82 o 
   3   6   3       28.78       40.29      4.30 o 
   4   6   3       10.10       12.16      3.96 o 
   5   6   3       33.17       24.97      6.20 o 
  -6   7   3       75.09       54.84      7.35 o 
  -5   7   3      141.40      135.15      8.36 o 
  -4   7   3     1123.35     1135.30     16.84 o 
  -3   7   3        0.04        1.01      2.28 o 
  -2   7   3     2314.11     2314.34     17.81 o 
  -1   7   3      236.62      261.56      4.55 o 
   0   7   3     1523.27     1514.06     13.91 o 
   1   7   3       96.52       85.06      3.52 o 
   2   7   3      860.83      887.28     13.71 o 
   3   7   3       71.83       69.18      5.07 o 
   4   7   3       68.28       67.80      5.76 o 
   5   7   3       13.48       18.78      6.34 o 
  -6   8   3       35.95       33.08      6.06 o 
  -5   8   3      221.62      223.75     10.09 o 
  -4   8   3       10.28       10.45      3.12 o 
  -3   8   3      890.76      877.77     13.39 o 
  -2   8   3       21.64       13.02      1.62 o 
  -1   8   3     2442.37     2489.81     18.75 o 
   0   8   3      142.64      148.21      3.49 o 
   1   8   3       82.10       75.63      5.62 o 
   2   8   3       25.02       27.95      3.49 o 
   3   8   3      118.28      133.31      6.40 o 
   4   8   3       10.14       10.68      4.48 o 
   5   8   3       31.17       30.24      6.82 o 
  -6   9   3       57.32       62.38      7.37 o 
  -5   9   3       24.04       28.79      5.08 o 
  -4   9   3      342.21      318.22      8.78 o 
  -3   9   3      423.61      386.67      8.77 o 
  -2   9   3      554.17      495.09      7.68 o 
  -1   9   3       69.81       73.02      3.02 o 
   0   9   3      402.52      386.33      5.64 o 
   1   9   3      642.52      618.52      8.90 o 
   2   9   3      620.45      587.32     10.94 o 
   3   9   3      204.82      195.98      7.24 o 
   4   9   3       41.77       50.65      6.33 o 
   5   9   3        5.43        4.02      5.69 o 
  -6  10   3       27.64       41.18      6.46 o 
  -5  10   3      235.18      263.52     10.57 o 
  -4  10   3      104.88      100.78      6.25 o 
  -3  10   3     3074.33     3060.05     30.98 o 
  -2  10   3      109.94      108.19      3.62 o 
  -1  10   3      616.11      534.57      6.73 o 
   0  10   3       61.98       59.41      2.58 o 
   1  10   3      619.31      627.40      9.12 o 
   2  10   3      149.10      168.06      6.24 o 
   3  10   3      491.60      440.64     10.46 o 
   4  10   3        3.92        7.21      4.11 o 
  -6  11   3      165.64      190.63     10.85 o 
  -5  11   3      134.20      126.71      9.58 o 
  -4  11   3      445.71      491.43     11.05 o 
  -3  11   3      619.62      607.61     11.27 o 
  -2  11   3      168.26      145.40      5.37 o 
  -1  11   3      272.39      264.84      5.48 o 
   0  11   3      185.63      169.26      3.93 o 
   1  11   3     1064.80     1092.98     12.78 o 
   2  11   3      369.17      381.64      8.89 o 
   3  11   3      415.63      398.33     10.11 o 
   4  11   3      116.80      107.12      8.01 o 
  -6  12   3        8.36        6.34      5.00 o 
  -5  12   3      509.63      543.02     20.08 o 
  -4  12   3       24.83       33.53      5.50 o 
  -3  12   3      957.09      943.15     14.55 o 
  -2  12   3      307.27      345.67      7.97 o 
  -1  12   3       73.30       45.74      2.27 o 
   0  12   3       53.73       48.40      2.97 o 
   1  12   3      950.97      928.14     12.57 o 
   2  12   3       79.82      103.51      5.27 o 
   3  12   3      183.06      187.29      7.44 o 
   4  12   3       22.03       19.95      5.04 o 
  -6  13   3      236.96      221.53     11.82 o 
  -5  13   3       11.20       15.78      5.54 o 
  -4  13   3      320.01      330.00      9.20 o 
  -3  13   3       53.92       59.61      4.48 o 
  -2  13   3      533.08      501.70     11.51 o 
  -1  13   3       43.51       50.70      2.37 o 
   0  13   3      622.36      630.73      7.88 o 
   1  13   3      137.84      141.40      4.77 o 
   2  13   3      352.93      338.78      8.50 o 
   3  13   3        7.83       13.42      4.83 o 
   4  13   3      559.46      472.96     14.23 o 
  -6  14   3       40.01       40.08      7.00 o 
  -5  14   3      182.85      178.36      8.16 o 
  -4  14   3       37.05       37.00      4.34 o 
  -3  14   3     1050.23      984.09     15.42 o 
  -2  14   3       20.53       24.02      3.51 o 
  -1  14   3      448.70      434.05      7.60 o 
   0  14   3      516.73      560.62      7.52 o 
   1  14   3      430.90      415.20      7.69 o 
   2  14   3        4.76       12.82      3.03 o 
   3  14   3      104.83      105.73      7.48 o 
   4  14   3       27.78       25.11      5.65 o 
  -6  15   3       90.93       90.82      8.89 o 
  -5  15   3       65.93       63.09      5.90 o 
  -4  15   3      318.52      314.89      9.23 o 
  -3  15   3       60.61       65.25      4.67 o 
  -2  15   3      406.52      398.75      8.92 o 
  -1  15   3      154.45      165.01      5.15 o 
   0  15   3      294.30      309.19      6.68 o 
   1  15   3       19.98       26.05      2.81 o 
   2  15   3      452.85      432.69      9.63 o 
   3  15   3        0.16        1.09      3.64 o 
   4  15   3       79.93       92.75      7.89 o 
  -6  16   3        7.77        8.95      5.90 o 
  -5  16   3      133.34      140.15      7.68 o 
  -4  16   3      109.65      107.99      6.22 o 
  -3  16   3     1246.01     1209.18     28.53 o 
  -2  16   3       53.45       61.69      4.38 o 
  -1  16   3     1985.34     1975.75     19.01 o 
   0  16   3      541.95      543.69      7.63 o 
   1  16   3      854.55      843.28     11.53 o 
   2  16   3        0.04        4.96      2.73 o 
   3  16   3      158.09      153.42      8.26 o 
   4  16   3        0.08        7.71      5.55 o 
  -5  17   3       49.44       44.35      6.07 o 
  -4  17   3      159.69      170.45      7.49 o 
  -3  17   3        1.81        5.58      3.00 o 
  -2  17   3      123.14      140.02      5.97 o 
  -1  17   3      314.53      328.05      6.81 o 
   0  17   3      828.26      806.83      9.66 o 
   1  17   3       22.98       19.32      2.79 o 
   2  17   3      643.09      617.87     11.75 o 
   3  17   3        3.83        1.59      3.63 o 
   4  17   3       18.08        3.23     15.00 o 
  -5  18   3       35.39       34.97      5.18 o 
  -4  18   3       36.38       38.74      4.67 o 
  -3  18   3     1094.67     1042.92     16.68 o 
  -2  18   3        4.24        1.17      2.72 o 
  -1  18   3     2597.23     2614.55     23.75 o 
   0  18   3       18.17       21.71      2.56 o 
   1  18   3      337.43      339.11      7.34 o 
   2  18   3       49.96       58.96      4.58 o 
   3  18   3        1.22        2.98      4.06 o 
   4  18   3        0.84        6.38      5.38 o 
  -5  19   3        0.32       -4.78      3.19 o 
  -4  19   3      145.34      135.47      9.39 o 
  -3  19   3       72.01       74.42      5.30 o 
  -2  19   3      998.13      994.01     16.53 o 
  -1  19   3        0.20        8.20      2.86 o 
   0  19   3     1589.60     1505.32     16.50 o 
   1  19   3       26.24       28.61      3.12 o 
   2  19   3      371.63      371.33      9.39 o 
   3  19   3       16.23        8.95      6.51 o 
   4  19   3       48.33       53.20      8.58 o 
  -5  20   3      121.67      122.55      8.35 o 
  -4  20   3       92.64       80.69      6.05 o 
  -3  20   3        3.22        8.71      3.15 o 
  -2  20   3      102.61      100.33      5.71 o 
  -1  20   3     2864.53     2796.38     29.35 o 
   0  20   3      107.34      111.65      4.83 o 
   1  20   3      328.77      346.02      7.57 o 
   2  20   3       13.94       14.15      3.40 o 
   3  20   3        1.97        1.73      3.94 o 
   4  20   3        2.09        3.88      5.49 o 
  -5  21   3        0.93        6.54      4.27 o 
  -4  21   3      209.34      193.00      8.47 o 
  -3  21   3       17.18       26.22      4.02 o 
  -2  21   3      848.70      807.43     17.11 o 
  -1  21   3        4.33       10.98      3.14 o 
   0  21   3      864.47      860.11     12.08 o 
   1  21   3        2.96        2.05      2.39 o 
   2  21   3       51.25       61.29      4.84 o 
   3  21   3        5.17        9.29      4.52 o 
   4  21   3       65.05       68.07      9.41 o 
  -5  22   3      184.16      177.00      9.20 o 
  -4  22   3       56.78       44.40      5.26 o 
  -3  22   3       97.72      108.75      9.87 o 
  -2  22   3        0.90        1.26      2.71 o 
  -1  22   3      814.83      766.46     13.35 o 
   0  22   3       25.11       30.64      4.72 o 
   1  22   3      931.03      867.55     12.87 o 
   2  22   3        7.23        7.04      3.10 o 
   3  22   3       44.11       54.92     14.41 o 
   4  22   3       43.14       46.40     11.23 o 
  -5  23   3        2.51        2.63      4.24 o 
  -4  23   3       78.51       61.69      9.05 o 
  -3  23   3       14.38       21.79      4.16 o 
  -2  23   3      107.16      120.99      6.33 o 
  -1  23   3        9.62       10.22      3.12 o 
   0  23   3      582.50      614.69     10.38 o 
   1  23   3        3.56        8.29      3.06 o 
   2  23   3       83.21      104.61     14.09 o 
   3  23   3       10.70       10.77      5.62 o 
   4  23   3       28.04       33.35     13.62 o 
  -5  24   3      228.73      244.92     10.75 o 
  -4  24   3      273.02      272.35     10.03 o 
  -3  24   3      840.96      785.35     15.31 o 
  -2  24   3       67.53       52.79      4.84 o 
  -1  24   3        8.99       11.32      3.23 o 
   0  24   3       13.17        7.57      2.81 o 
   1  24   3      191.81      204.80      7.38 o 
   2  24   3       31.29       37.59      4.55 o 
   3  24   3      211.49      233.05     13.18 o 
  -5  25   3        0.52        1.80      4.68 o 
  -4  25   3      400.88      375.37     11.55 o 
  -3  25   3       14.27       14.95      4.01 o 
  -2  25   3       13.39       13.39      3.53 o 
  -1  25   3       45.85       44.12      4.55 o 
   0  25   3      249.48      249.96      6.97 o 
   1  25   3        0.52        6.55      3.21 o 
   2  25   3      547.48      532.37     12.39 o 
   3  25   3       26.73       23.58      5.68 o 
  -5  26   3      125.79      116.05      8.49 o 
  -4  26   3        0.04        7.59      4.01 o 
  -3  26   3      153.83      163.69      7.85 o 
  -2  26   3       37.92       32.99      5.52 o 
  -1  26   3      116.76      119.56     10.75 o 
   0  26   3      175.91      160.92      6.93 o 
   1  26   3      224.23      241.11      9.18 o 
   2  26   3       14.94       21.24      6.14 o 
   3  26   3      279.21      267.57     11.28 o 
  -4  27   3      705.51      643.61     18.38 o 
  -3  27   3       16.03       13.80      3.85 o 
  -2  27   3      112.48      115.85      6.69 o 
  -1  27   3        1.83       -1.78      2.92 o 
   0  27   3       61.44       67.96      5.19 o 
   1  27   3       23.52       28.99      4.27 o 
   2  27   3      310.45      298.16     14.14 o 
   3  27   3        2.51       10.59      5.22 o 
  -4  28   3        0.90        1.28      3.91 o 
  -3  28   3      181.35      193.12     12.38 o 
  -2  28   3      170.68      147.34      7.47 o 
  -1  28   3       41.39       29.65      4.45 o 
   0  28   3       18.98       28.11      4.24 o 
   1  28   3      465.14      440.87     10.86 o 
   2  28   3       89.84       97.05      9.65 o 
   3  28   3      139.37      138.11     11.61 o 
  -4  29   3      261.71      269.91     10.87 o 
  -3  29   3        3.23        4.22      3.64 o 
  -2  29   3      118.92      115.46      6.92 o 
  -1  29   3       54.89       54.52      5.33 o 
   0  29   3       44.50       51.88      5.31 o 
   1  29   3        2.11       14.80      6.03 o 
   2  29   3      153.99      156.11     11.75 o 
   3  29   3        0.08       -0.10     10.78 o 
  -4  30   3       20.76       21.42      7.44 o 
  -3  30   3       29.58       32.23      5.06 o 
  -2  30   3        6.06        1.57      3.16 o 
  -1  30   3      157.71      158.09      7.71 o 
   0  30   3       18.37       22.57      4.37 o 
   1  30   3      252.99      272.30     13.64 o 
   2  30   3       15.52       21.69      6.78 o 
   3  30   3       92.12      103.55     16.64 o 
  -4  31   3      124.71      137.13      8.97 o 
  -3  31   3       13.34        6.55      5.04 o 
  -2  31   3      184.82      204.11      8.90 o 
  -1  31   3        7.95       11.25      4.01 o 
   0  31   3      232.25      238.39      8.81 o 
   1  31   3        4.66       13.14      5.94 o 
   2  31   3       86.52       80.14     12.68 o 
  -4  32   3        5.21        9.69      5.37 o 
  -3  32   3       29.53       31.70      6.94 o 
  -2  32   3       31.40       27.45      4.90 o 
  -1  32   3      215.61      225.18      9.02 o 
   0  32   3        0.86       11.53      4.54 o 
   1  32   3      167.13      217.27     20.26 o 
   2  32   3       14.25       16.68      9.50 o 
  -3  33   3        8.10       10.95      4.39 o 
  -2  33   3      320.49      310.11     10.48 o 
  -1  33   3        0.66       -3.77      3.13 o 
   0  33   3      255.09      238.15     13.17 o 
   1  33   3       15.85       25.05     11.25 o 
   2  33   3      132.53      155.11     15.84 o 
  -3  34   3       70.23       50.89      6.22 o 
  -2  34   3       18.28       19.97      4.69 o 
  -1  34   3      202.81      203.77     10.14 o 
   0  34   3       38.27       28.91      6.73 o 
   1  34   3       97.93       84.88     15.96 o 
   2  34   3        4.19       25.71      7.92 o 
  -3  35   3        0.62       -2.86      4.05 o 
  -2  35   3       76.74       73.20      9.81 o 
  -1  35   3        1.31       -5.34      4.03 o 
   0  35   3      285.21      334.98     25.26 o 
   1  35   3        5.91       -2.24      9.76 o 
  -2  36   3        1.74       -5.55      3.70 o 
  -1  36   3      202.53      210.90     11.31 o 
   0  36   3       16.54       33.67     12.73 o 
   1  36   3      167.35      188.04     21.51 o 
  -2  37   3      102.62      111.73      8.16 o 
  -1  37   3        3.40       -1.39      4.59 o 
   0  37   3      161.73      180.82     20.88 o 
   1  37   3       25.84       10.39     12.05 o 
  -1  38   3       78.72       76.65      8.32 o 
   0  38   3        6.12       -4.43     10.91 o 
  -6   0   4      332.61      325.64     25.15 o 
  -4   0   4        3.18        0.05      3.56 o 
  -2   0   4      663.08      684.92     16.96 o 
   0   0   4     5268.55     5421.29     64.69 o 
   2   0   4      184.02      167.20      9.70 o 
   4   0   4      138.35      136.23     11.24 o 
  -6   1   4        2.30        1.04      6.55 o 
  -5   1   4      109.51      121.22     14.57 o 
  -4   1   4       11.04       14.59      4.03 o 
  -3   1   4       49.05       51.31      2.94 o 
  -2   1   4        0.05        2.79      1.77 o 
  -1   1   4     1280.97     1280.93     12.27 o 
   0   1   4       10.65       45.78      4.61 o 
   1   1   4      429.13      435.62     13.19 o 
   2   1   4        0.07        0.50      2.61 o 
   3   1   4       59.60       72.18      7.36 o 
   4   1   4        3.43       -1.75      3.80 o 
  -6   2   4      248.82      258.23     16.44 o 
  -5   2   4       22.36       25.94      7.17 o 
  -4   2   4      151.94      129.90     10.12 o 
  -3   2   4       82.26       93.42      3.62 o 
  -2   2   4      716.36      693.42      8.59 o 
  -1   2   4       79.40      103.58      5.84 o 
   0   2   4     3486.57     3431.77     31.85 o 
   1   2   4       12.57       21.55      3.26 o 
   2   2   4      279.07      266.78      8.14 o 
   3   2   4       24.88       25.92      4.42 o 
   4   2   4       61.23       63.02      6.32 o 
  -6   3   4        0.18       -2.86      8.36 o 
  -5   3   4      499.89      453.16     20.11 o 
  -4   3   4      373.27      361.01     10.99 o 
  -3   3   4      483.14      468.48      7.22 o 
  -2   3   4      123.22      127.98      3.93 o 
  -1   3   4     2461.39     2557.49     20.08 o 
   0   3   4      176.25      206.64      6.20 o 
   1   3   4      314.98      328.73      8.25 o 
   2   3   4        5.41       11.84      3.16 o 
   3   3   4      114.39      111.54      6.47 o 
   4   3   4        0.56       -2.19      4.79 o 
  -6   4   4       91.62       94.47     12.72 o 
  -5   4   4       18.75       17.55      4.91 o 
  -4   4   4       24.86       35.00      3.94 o 
  -3   4   4       97.65      107.86      4.54 o 
  -2   4   4     1219.83     1209.27     12.09 o 
  -1   4   4      164.10      174.68      4.28 o 
   0   4   4      621.32      581.98     10.13 o 
   1   4   4       16.17       32.39      7.02 o 
   2   4   4      194.22      187.28      7.06 o 
   3   4   4       65.63       69.92      5.54 o 
   4   4   4       45.19       37.88      5.46 o 
  -6   5   4        0.74        0.21      6.76 o 
  -5   5   4      344.99      370.79     12.63 o 
  -4   5   4        2.24       14.02      3.29 o 
  -3   5   4      884.36      876.71     20.11 o 
  -2   5   4        3.55        5.35      1.74 o 
  -1   5   4     1006.76     1004.93     10.56 o 
   0   5   4      109.15      125.71      4.30 o 
   1   5   4      492.55      498.18     10.05 o 
   2   5   4        1.04        0.14      2.71 o 
   3   5   4       41.03       44.89      5.00 o 
   4   5   4       31.13       25.81      5.18 o 
  -6   6   4       57.67       58.08     10.36 o 
  -5   6   4        5.26       10.06      4.39 o 
  -4   6   4     1811.97     1795.37     22.90 o 
  -3   6   4      178.38      180.57      6.41 o 
  -2   6   4     1115.41     1114.16     13.71 o 
  -1   6   4      753.38      796.96      9.26 o 
   0   6   4     1005.03      947.88     13.97 o 
   1   6   4       23.73       29.90      4.17 o 
   2   6   4      264.45      273.82      8.27 o 
   3   6   4       78.34       66.73      5.49 o 
   4   6   4        8.97       12.17      4.44 o 
  -6   7   4        4.61       19.01      6.78 o 
  -5   7   4      607.20      588.39     15.84 o 
  -4   7   4       35.10       50.96      4.68 o 
  -3   7   4      295.76      295.23      8.42 o 
  -2   7   4        9.34       10.11      2.21 o 
  -1   7   4      633.21      590.19      7.83 o 
   0   7   4       69.96       86.59      3.89 o 
   1   7   4      254.34      231.98      7.15 o 
   2   7   4       34.31       40.04      4.29 o 
   3   7   4        1.21        7.71      3.46 o 
   4   7   4        2.58        8.08      5.66 o 
  -6   8   4       53.69       75.25     10.12 o 
  -5   8   4        7.06       15.81      4.37 o 
  -4   8   4     1492.85     1477.37     20.56 o 
  -3   8   4       31.40       32.20      5.75 o 
  -2   8   4      665.14      616.32      8.08 o 
  -1   8   4     1022.83     1067.90     11.15 o 
   0   8   4      833.71      844.14     11.02 o 
   1   8   4       61.85       69.71      4.59 o 
   2   8   4      570.54      564.20     11.74 o 
   3   8   4       29.32       26.10      4.91 o 
   4   8   4       17.34        7.96      4.10 o 
  -6   9   4        1.12       -4.09      4.38 o 
  -5   9   4      245.21      250.28     10.44 o 
  -4   9   4      167.28      189.66      7.41 o 
  -3   9   4     2079.42     2070.67     24.68 o 
  -2   9   4      212.55      220.72      8.26 o 
  -1   9   4      578.82      558.07      7.76 o 
   0   9   4      171.71      181.65      5.20 o 
   1   9   4      745.62      710.73     12.35 o 
   2   9   4        0.04       -0.19      2.57 o 
   3   9   4       22.14       24.24      4.22 o 
   4   9   4       15.11        9.91      4.97 o 
  -6  10   4      117.65      114.66      9.19 o 
  -5  10   4       82.11       74.56      6.94 o 
  -4  10   4      814.80      769.37     14.31 o 
  -3  10   4      876.39      889.87     14.50 o 
  -2  10   4      101.10      100.32      5.08 o 
  -1  10   4       31.04       37.23      2.57 o 
   0  10   4      294.08      294.54      6.45 o 
   1  10   4       20.55       24.38      3.51 o 
   2  10   4      148.02      161.28     10.35 o 
   3  10   4        0.98        5.81      3.89 o 
   4  10   4        0.46        6.93      4.82 o 
  -6  11   4        3.04        6.57      5.12 o 
  -5  11   4      201.73      192.13      8.41 o 
  -4  11   4       50.70       49.06      6.17 o 
  -3  11   4      555.81      574.61     11.55 o 
  -2  11   4       92.81       96.57      4.96 o 
  -1  11   4     1356.98     1279.63     12.73 o 
   0  11   4        3.09        4.65      2.19 o 
   1  11   4     1203.14     1192.98     16.67 o 
   2  11   4        9.28        8.79      3.14 o 
   3  11   4      120.83      128.27      7.08 o 
   4  11   4        7.15        4.36      4.74 o 
  -6  12   4      270.59      295.12     25.65 o 
  -5  12   4       46.14       44.13      5.04 o 
  -4  12   4      125.29      141.84      6.92 o 
  -3  12   4        9.26        9.31      3.11 o 
  -2  12   4     1143.59     1147.65     16.23 o 
  -1  12   4       48.84       43.74      2.73 o 
   0  12   4     1013.47     1055.02     13.07 o 
   1  12   4      106.11      111.74      5.56 o 
   2  12   4       15.38       14.29      3.37 o 
   3  12   4        1.02       11.13      3.82 o 
   4  12   4      104.94      107.55     12.43 o 
  -6  13   4        9.27       19.72      6.11 o 
  -5  13   4       36.29       41.97      5.17 o 
  -4  13   4        1.25        5.30      3.25 o 
  -3  13   4       80.28       84.32      6.52 o 
  -2  13   4      284.66      283.60      7.88 o 
  -1  13   4      357.03      340.88      7.08 o 
   0  13   4      440.11      440.37      8.10 o 
   1  13   4      536.31      539.04     10.82 o 
   2  13   4       45.31       44.75      4.56 o 
   3  13   4      191.49      173.16      8.65 o 
   4  13   4       30.94       36.32      6.60 o 
  -5  14   4       16.92       23.21      4.60 o 
  -4  14   4       34.26       46.67      4.98 o 
  -3  14   4       43.13       50.74      5.00 o 
  -2  14   4     2335.32     2391.08     26.64 o 
  -1  14   4       22.09       17.63      2.64 o 
   0  14   4      561.42      575.13      9.41 o 
   1  14   4      249.37      259.09      7.70 o 
   2  14   4       61.67       68.83      6.20 o 
   3  14   4       13.44       10.40      3.77 o 
   4  14   4      115.49      119.39      9.34 o 
  -5  15   4       18.88       26.09      4.76 o 
  -4  15   4        0.26        1.32      3.15 o 
  -3  15   4      203.27      193.44      7.30 o 
  -2  15   4       45.26       50.35      4.40 o 
  -1  15   4     1118.38     1079.88     13.55 o 
   0  15   4      478.19      506.42     11.26 o 
   1  15   4      607.08      605.34     11.65 o 
   2  15   4       22.69       22.76      3.98 o 
   3  15   4      179.34      182.84      8.21 o 
   4  15   4       70.57       60.42     10.87 o 
  -5  16   4       22.66       26.71      4.67 o 
  -4  16   4      354.83      367.18     10.48 o 
  -3  16   4       29.38       27.63      3.93 o 
  -2  16   4       33.22       48.93      4.41 o 
  -1  16   4       59.12       59.31      3.81 o 
   0  16   4      232.09      259.93     11.91 o 
   1  16   4      161.96      153.42      8.27 o 
   2  16   4       73.21       79.24      8.58 o 
   3  16   4        3.96       14.47      4.68 o 
   4  16   4       13.62       17.61      6.12 o 
  -5  17   4       69.48       75.27      6.41 o 
  -4  17   4        1.32        4.62      3.36 o 
  -3  17   4      251.81      269.84      8.69 o 
  -2  17   4      563.43      504.80     11.62 o 
  -1  17   4     1959.71     1890.39     19.66 o 
   0  17   4      290.69      297.08      8.22 o 
   1  17   4      389.34      401.87      9.67 o 
   2  17   4       54.88       54.84      4.97 o 
   3  17   4       51.66       57.52      6.62 o 
  -5  18   4       64.24       52.03      5.96 o 
  -4  18   4      588.98      577.98     13.36 o 
  -3  18   4        2.36        6.33      3.21 o 
  -2  18   4      223.27      222.36      7.68 o 
  -1  18   4        5.55        8.49      3.03 o 
   0  18   4      151.67      158.31      6.45 o 
   1  18   4      161.76      158.94      6.66 o 
   2  18   4      222.56      222.46      7.99 o 
   3  18   4       23.95       21.04      5.18 o 
  -5  19   4       50.03       51.11      6.86 o 
  -4  19   4        4.51        8.79      3.79 o 
  -3  19   4      316.98      337.80      9.75 o 
  -2  19   4      129.12      114.07      6.17 o 
  -1  19   4      293.12      300.25     10.18 o 
   0  19   4        5.36        2.65      3.97 o 
   1  19   4       72.47       83.01      5.38 o 
   2  19   4       21.62       28.38      5.23 o 
   3  19   4       57.54       62.19     11.82 o 
  -5  20   4       37.23       32.53      5.32 o 
  -4  20   4      574.15      530.70     13.07 o 
  -3  20   4       63.64       69.62      5.55 o 
  -2  20   4     1257.27     1148.32     17.82 o 
  -1  20   4        3.28        1.89      2.68 o 
   0  20   4       35.27       44.38      5.16 o 
   1  20   4        8.49        9.13      3.10 o 
   2  20   4      191.05      191.40      7.83 o 
   3  20   4        0.30        2.72      4.48 o 
  -5  21   4      129.85      138.56      8.40 o 
  -4  21   4        6.64       12.53      5.93 o 
  -3  21   4      168.88      163.51      7.64 o 
  -2  21   4        7.43        7.42      3.32 o 
  -1  21   4      221.33      214.34      7.40 o 
   0  21   4      228.19      224.48      7.72 o 
   1  21   4      233.58      225.46      9.42 o 
   2  21   4        6.88       10.37      3.57 o 
   3  21   4      137.45      115.24      8.56 o 
  -5  22   4        7.30        9.36      4.87 o 
  -4  22   4      210.86      192.91      8.88 o 
  -3  22   4       74.79       79.89      6.41 o 
  -2  22   4      434.05      432.11     10.91 o 
  -1  22   4       68.06       66.31      5.05 o 
   0  22   4       45.51       64.04      5.09 o 
   1  22   4        4.23        9.63      3.75 o 
   2  22   4       43.12       44.77      6.02 o 
   3  22   4       20.58       20.64      5.70 o 
  -5  23   4      129.75      130.70      9.29 o 
  -4  23   4        0.51        2.88      3.63 o 
  -3  23   4      952.32      911.07     20.73 o 
  -2  23   4       11.47       11.39      3.54 o 
  -1  23   4      125.59      138.22      6.62 o 
   0  23   4      410.59      393.78     10.17 o 
   1  23   4      241.09      239.81      9.55 o 
   2  23   4       60.80       61.61      6.41 o 
   3  23   4      111.90       98.81     10.52 o 
  -5  24   4        3.08        0.79      4.40 o 
  -4  24   4      171.56      155.66      8.31 o 
  -3  24   4      205.25      214.75      8.98 o 
  -2  24   4       99.71       98.70      6.22 o 
  -1  24   4      100.22       90.98      5.77 o 
   0  24   4      179.01      181.41      7.50 o 
   1  24   4       14.16       15.82      4.36 o 
   2  24   4      239.27      221.86     12.99 o 
   3  24   4       30.22       13.35      6.82 o 
  -4  25   4        6.97        9.12      4.19 o 
  -3  25   4      427.62      412.16     11.75 o 
  -2  25   4        3.27        1.34      3.20 o 
  -1  25   4       76.78       85.38      5.82 o 
   0  25   4       42.06       54.89     16.91 o 
   1  25   4       88.40      108.17     10.82 o 
   2  25   4        9.46       23.30      8.94 o 
   3  25   4       50.49       48.13      8.91 o 
  -4  26   4      232.81      244.24     14.92 o 
  -3  26   4        9.54       14.32      4.45 o 
  -2  26   4      183.57      196.59      8.45 o 
  -1  26   4       11.19        9.21      4.30 o 
   0  26   4      373.85      385.44     12.49 o 
   1  26   4       13.58       13.25      4.79 o 
   2  26   4      208.55      199.40     12.66 o 
  -4  27   4        0.46        0.67      4.27 o 
  -3  27   4      278.10      314.73     10.82 o 
  -2  27   4       55.62       59.70      5.64 o 
  -1  27   4       37.17       46.63      6.06 o 
   0  27   4       20.75       20.34      5.57 o 
   1  27   4      121.27      125.44      8.15 o 
   2  27   4        7.42        7.86      9.56 o 
  -4  28   4      150.78      151.43      9.01 o 
  -3  28   4       30.32       33.79      5.26 o 
  -2  28   4      370.34      368.66     11.02 o 
  -1  28   4      196.64      196.48      9.86 o 
   0  28   4      163.50      204.13      9.88 o 
   1  28   4       11.39        7.67      4.61 o 
   2  28   4       55.87       90.24     14.32 o 
  -4  29   4       14.36       18.54      5.42 o 
  -3  29   4      322.71      315.38     10.97 o 
  -2  29   4        1.44        5.11      3.65 o 
  -1  29   4      155.16      172.59      9.64 o 
   0  29   4       78.28       71.43      9.10 o 
   1  29   4       23.21       21.29      5.42 o 
   2  29   4       15.89       18.56     11.17 o 
  -4  30   4       56.60       58.72      7.13 o 
  -3  30   4       10.23        7.21      4.13 o 
  -2  30   4      248.23      263.28      9.89 o 
  -1  30   4       24.80       23.56      5.51 o 
   0  30   4       36.73       45.56      6.47 o 
   1  30   4       38.30       42.15      7.82 o 
   2  30   4       55.23       63.55     14.09 o 
  -3  31   4      262.93      271.93     10.82 o 
  -2  31   4        4.83        1.71      3.89 o 
  -1  31   4      216.62      217.14     10.83 o 
   0  31   4      174.29      199.28     10.30 o 
   2  31   4        3.32        4.74      9.97 o 
  -3  32   4        5.81        6.88      4.28 o 
  -2  32   4      171.37      161.77      8.56 o 
  -1  32   4        1.46       -2.13      4.41 o 
   0  32   4       28.69       21.51      5.74 o 
   1  32   4       36.74       40.17     12.76 o 
  -3  33   4      198.23      185.07      9.78 o 
  -2  33   4        2.08        4.06      4.39 o 
  -1  33   4       22.37       38.33      6.55 o 
   0  33   4       25.06       20.10      5.64 o 
   1  33   4       10.39       18.59     11.66 o 
  -2  34   4       41.05       27.64      5.51 o 
  -1  34   4        2.58        0.60      4.54 o 
   0  34   4      131.79      151.42      9.89 o 
   1  34   4        8.03       18.36     11.64 o 
  -2  35   4       29.65       24.62      5.54 o 
  -1  35   4       32.87       45.61      7.03 o 
   0  35   4        1.42        9.48      9.82 o 
  -1  36   4        0.33       -6.78      4.52 o 
   0  36   4       50.12       33.40     13.96 o 
  -5   0   5      378.88      351.28     23.35 o 
  -3   0   5     1003.29      996.94     16.92 o 
  -1   0   5      492.81      486.47     18.63 o 
   1   0   5      211.17      201.42     10.70 o 
   3   0   5        5.72        2.89      4.97 o 
  -6   1   5      356.82      366.54     26.54 o 
  -5   1   5        3.12       -2.06      6.17 o 
  -4   1   5      399.02      403.92     16.88 o 
  -3   1   5       47.99       65.73      4.40 o 
  -2   1   5      121.40      126.86      4.33 o 
  -1   1   5        7.31        5.95      2.69 o 
   0   1   5      586.71      558.14     12.93 o 
   1   1   5       68.14       84.13      5.50 o 
   2   1   5      183.68      183.13      7.87 o 
   3   1   5        0.05        0.05      3.53 o 
  -6   2   5       75.56       95.30     19.06 o 
  -5   2   5      367.81      368.17     23.29 o 
  -4   2   5       59.39       72.66      7.93 o 
  -3   2   5      915.46      952.35     12.93 o 
  -2   2   5      405.19      386.90      6.99 o 
  -1   2   5      584.53      583.77     10.72 o 
   0   2   5       48.48       60.52      4.65 o 
   1   2   5      452.47      463.43     17.92 o 
   2   2   5       10.55        8.11      3.60 o 
   3   2   5       31.61       41.85      5.27 o 
  -6   3   5      125.47      124.92     13.21 o 
  -5   3   5       58.38       86.07      9.83 o 
  -4   3   5      388.75      413.17     12.35 o 
  -3   3   5      564.25      562.75     11.92 o 
  -2   3   5      170.07      176.25      4.87 o 
  -1   3   5        1.58        5.78      2.60 o 
   0   3   5       96.83       93.41      5.27 o 
   1   3   5      181.46      196.17     12.02 o 
   2   3   5      107.03       95.54      6.20 o 
   3   3   5        2.44        4.15      5.17 o 
  -6   4   5       54.95       55.55     10.67 o 
  -5   4   5      313.95      323.87     16.10 o 
  -4   4   5       48.36       43.21      5.44 o 
  -3   4   5      984.92     1007.81     15.63 o 
  -2   4   5      224.71      231.22      5.48 o 
  -1   4   5      506.32      479.79     11.57 o 
   0   4   5       55.88       63.08      4.62 o 
   1   4   5      611.16      599.70     12.23 o 
   2   4   5        0.80        4.92      5.57 o 
   3   4   5       88.18       79.10      6.68 o 
  -6   5   5      188.93      171.57     18.95 o 
  -5   5   5       18.03       32.18      7.58 o 
  -4   5   5      447.06      449.71     12.10 o 
  -3   5   5     1396.93     1339.74     22.82 o 
  -2   5   5      224.69      232.61      5.48 o 
  -1   5   5        2.98        4.16      2.43 o 
   0   5   5       76.69       79.69      5.00 o 
   1   5   5      245.90      254.67      8.14 o 
   2   5   5      231.15      230.84     10.44 o 
   3   5   5        2.01       -3.34      3.35 o 
  -6   6   5      118.67      113.37     12.06 o 
  -5   6   5      388.27      385.60     20.18 o 
  -4   6   5        1.19        3.76      3.26 o 
  -3   6   5       88.04      117.37      5.87 o 
  -2   6   5        2.18        3.96      1.95 o 
  -1   6   5      681.16      669.32     11.59 o 
   0   6   5        0.92        2.90      3.21 o 
   1   6   5       91.63       97.83      5.89 o 
   2   6   5       42.32       38.24      4.93 o 
   3   6   5       47.59       41.06      7.21 o 
  -5   7   5       40.59       40.14      6.08 o 
  -4   7   5      515.46      493.37     11.61 o 
  -3   7   5      343.15      336.76      8.93 o 
  -2   7   5      263.02      268.42      6.61 o 
  -1   7   5      155.93      160.31      6.08 o 
   0   7   5      899.05      879.55     14.24 o 
   1   7   5       20.42       20.74      3.86 o 
   2   7   5      359.65      348.02     10.21 o 
   3   7   5        0.07        1.26      3.56 o 
  -5   8   5      241.66      226.51     13.03 o 
  -4   8   5       10.73        3.66      3.26 o 
  -3   8   5       68.08       84.80      5.32 o 
  -2   8   5        2.69        3.86      2.37 o 
  -1   8   5      504.76      519.21      9.05 o 
   0   8   5       25.43       26.39      3.73 o 
   1   8   5      212.73      219.91      7.92 o 
   2   8   5       26.96       32.78      4.58 o 
   3   8   5       22.26       19.99      4.76 o 
  -5   9   5       43.28       46.92      6.44 o 
  -4   9   5      486.91      467.71     11.51 o 
  -3   9   5      242.63      227.04      7.78 o 
  -2   9   5       71.48       78.46      4.89 o 
  -1   9   5       90.87       89.40      4.28 o 
   0   9   5      503.89      495.94     15.27 o 
   1   9   5       38.70       48.17      4.71 o 
   2   9   5      247.64      227.01      8.72 o 
   3   9   5        4.77        0.07      3.49 o 
  -5  10   5      233.31      237.04     11.22 o 
  -4  10   5      131.74      133.01      6.86 o 
  -3  10   5      328.93      322.28      9.52 o 
  -2  10   5       71.45       75.97      6.46 o 
  -1  10   5      645.54      669.19     10.49 o 
   0  10   5       73.96       72.75      4.89 o 
   1  10   5      922.26      903.06     15.51 o 
   2  10   5       68.15       70.51      6.00 o 
   3  10   5       64.83       67.64      7.52 o 
  -5  11   5       74.25       79.93      7.72 o 
  -4  11   5      213.19      234.22     12.57 o 
  -3  11   5       58.73       49.90      5.00 o 
  -2  11   5      281.33      290.79      8.30 o 
  -1  11   5        0.17       -0.19      2.53 o 
   0  11   5      565.07      540.83     12.39 o 
   1  11   5        1.11        6.32      3.22 o 
   2  11   5      121.95      136.74      7.34 o 
   3  11   5        0.26        2.97      3.77 o 
  -5  12   5      205.57      202.73     10.81 o 
  -4  12   5       57.19       41.72      4.92 o 
  -3  12   5      232.73      231.37     13.91 o 
  -2  12   5      320.91      322.45     12.22 o 
  -1  12   5       25.84       29.75      3.77 o 
   0  12   5       24.25       28.47      3.94 o 
   1  12   5      573.80      576.92     12.36 o 
   2  12   5       58.48       69.30      8.64 o 
   3  12   5      100.74       88.64      6.83 o 
  -5  13   5       35.89       46.50      8.18 o 
  -4  13   5      205.94      222.81      8.68 o 
  -3  13   5        0.53        4.28      3.01 o 
  -2  13   5     1734.98     1698.04     21.92 o 
  -1  13   5       41.37       32.19      3.89 o 
   0  13   5      950.42      923.22     14.99 o 
   1  13   5        0.52        9.64      3.32 o 
   2  13   5      187.68      202.91      8.50 o 
   3  13   5        4.08        8.42      4.45 o 
  -5  14   5      132.40      141.25      8.19 o 
  -4  14   5       29.46       31.60      4.71 o 
  -3  14   5      661.74      628.71     13.21 o 
  -2  14   5       89.09       94.23      5.60 o 
  -1  14   5      111.17      107.78      5.78 o 
   0  14   5       43.98       54.85      4.57 o 
   1  14   5      326.02      300.70      9.92 o 
   2  14   5        0.17        4.59      3.40 o 
   3  14   5       69.67       80.33     10.79 o 
  -5  15   5       49.73       45.54      5.78 o 
  -4  15   5      400.16      407.71     11.60 o 
  -3  15   5       34.46       32.25      4.41 o 
  -2  15   5      520.25      499.50     11.18 o 
  -1  15   5       68.85       83.85      5.25 o 
   0  15   5      347.82      338.72     10.96 o 
   1  15   5        5.78        8.66      5.03 o 
   2  15   5       57.79       58.67      8.45 o 
   3  15   5       47.98       48.63      5.96 o 
  -5  16   5      226.51      226.75      9.96 o 
  -4  16   5       59.63       66.82      6.01 o 
  -3  16   5      179.43      184.64      7.84 o 
  -2  16   5       13.84        9.25      3.33 o 
  -1  16   5     1015.18      981.78     18.61 o 
   0  16   5        3.87        8.75      4.00 o 
   1  16   5       62.66       63.66      5.39 o 
   2  16   5        0.06       -1.29      3.44 o 
   3  16   5       44.63       42.64      5.87 o 
  -5  17   5        9.54       10.13      4.79 o 
  -4  17   5      330.82      311.30     14.07 o 
  -3  17   5      223.33      211.82      8.38 o 
  -2  17   5      290.40      305.40      9.15 o 
  -1  17   5       14.77       28.26      6.06 o 
   0  17   5       67.49       71.01      6.25 o 
   1  17   5       11.92       14.30      3.77 o 
   2  17   5        2.66        9.55      3.92 o 
   3  17   5        9.54        7.35      5.31 o 
  -5  18   5       91.72       94.44      7.45 o 
  -4  18   5       24.79       13.12      5.82 o 
  -3  18   5      121.02      125.51      6.95 o 
  -2  18   5        0.38        2.74      3.27 o 
  -1  18   5      588.50      591.15     14.71 o 
   0  18   5       42.11       41.97     11.25 o 
   1  18   5        9.62       10.70      4.54 o 
   2  18   5        0.76        7.29      4.39 o 
   3  18   5       26.40       30.78      6.61 o 
  -5  19   5       11.39        9.13      4.90 o 
  -4  19   5      351.35      381.03     11.54 o 
  -3  19   5        9.90        6.66      3.60 o 
  -2  19   5     1049.26      997.61     17.01 o 
  -1  19   5       67.63       69.53      9.08 o 
   0  19   5       96.06      115.76      7.50 o 
   1  19   5        2.56       -0.46      6.21 o 
   2  19   5       25.11       27.90      4.74 o 
  -5  20   5       83.59       90.19      7.73 o 
  -4  20   5       14.06        1.90      4.41 o 
  -3  20   5      177.48      193.50      8.58 o 
  -2  20   5      254.73      229.49      8.52 o 
  -1  20   5      109.61      111.12      7.67 o 
   0  20   5      257.97      249.56      9.82 o 
   1  20   5        7.79        4.38      4.16 o 
   2  20   5        1.22        2.33      3.68 o 
  -4  21   5       48.90       42.93      5.76 o 
  -3  21   5        2.03        0.04      4.93 o 
  -2  21   5      741.70      732.41     14.77 o 
  -1  21   5        0.48        0.84      3.71 o 
   0  21   5      117.61      139.73      8.17 o 
   1  21   5       30.16       38.36      5.72 o 
   2  21   5        2.88        9.37      6.57 o 
  -4  22   5       48.77       46.31      7.56 o 
  -3  22   5      341.62      367.24     11.10 o 
  -2  22   5       14.32       18.85      4.96 o 
  -1  22   5      391.82      381.73     12.52 o 
   0  22   5       12.31       11.90      4.81 o 
   1  22   5       58.59       69.17      6.98 o 
   2  22   5        8.27        4.15      5.10 o 
  -4  23   5       13.22        6.72      4.31 o 
  -3  23   5        0.59       -3.14      3.38 o 
  -2  23   5      370.51      407.73     19.90 o 
  -1  23   5       33.95       31.17      5.63 o 
   0  23   5       61.68       84.20     12.38 o 
   1  23   5       70.62       93.75      9.55 o 
   2  23   5        9.68       15.42      5.93 o 
  -4  24   5        8.86        5.70      4.36 o 
  -3  24   5      250.15      246.81      9.78 o 
  -2  24   5        5.96        0.81      4.25 o 
  -1  24   5      332.65      333.60     12.19 o 
   0  24   5        5.49        6.19      5.65 o 
   1  24   5      198.66      207.47     10.39 o 
   2  24   5        1.65        4.21      6.63 o 
  -4  25   5       83.61       97.58      7.78 o 
  -3  25   5        1.00        5.65      4.04 o 
  -2  25   5      112.52      128.04      8.79 o 
  -1  25   5       12.34        9.63      4.72 o 
   0  25   5      323.46      338.97     15.09 o 
   1  25   5       14.59       25.29      5.87 o 
   2  25   5       68.59       54.41      9.21 o 
  -4  26   5       11.57        5.66      4.83 o 
  -3  26   5      126.78      120.79      7.84 o 
  -2  26   5        1.33        0.36      4.10 o 
  -1  26   5      248.99      258.14     11.22 o 
   0  26   5        1.86       20.49      6.40 o 
   1  26   5      161.78      165.20     13.00 o 
  -4  27   5       56.94       66.37      7.27 o 
  -3  27   5        0.16       -1.08      4.13 o 
  -2  27   5      107.56      108.77      9.03 o 
  -1  27   5       27.53       19.43      5.41 o 
   0  27   5      283.34      281.40     14.23 o 
   1  27   5        0.92        2.63      4.92 o 
  -3  28   5      263.55      257.61     13.78 o 
  -2  28   5       16.38       21.05      5.75 o 
  -1  28   5       98.13      103.40      8.58 o 
   0  28   5        0.03       -4.55      5.05 o 
   1  28   5      123.57      131.32      9.18 o 
  -3  29   5        1.13        1.27      4.04 o 
  -2  29   5       94.05       85.59      8.33 o 
  -1  29   5        6.66        7.26      4.88 o 
   0  29   5       31.50       33.73      7.54 o 
   1  29   5        1.59        0.48      6.05 o 
  -3  30   5      187.58      196.56     10.06 o 
  -2  30   5        0.10       -0.78      4.70 o 
  -1  30   5      172.49      183.56     12.75 o 
   0  30   5       12.53       23.55      9.62 o 
   1  30   5       89.14      104.33     15.70 o 
  -2  31   5       69.25       69.92      8.17 o 
  -1  31   5        0.88        0.90      5.09 o 
   0  31   5        2.12        8.54      5.90 o 
  -2  32   5       39.76       37.18      7.35 o 
  -1  32   5      194.05      205.17     11.60 o 
   0  32   5       16.69       20.22      7.02 o 
  -1  33   5        0.97        9.94      5.97 o 
  -4   0   6      134.95      157.88     16.01 o 
  -2   0   6     2012.91     1973.90     33.12 o 
   0   0   6       89.31       88.78      8.21 o 
   2   0   6       32.34       22.49      6.41 o 
  -5   1   6        2.21       -2.54      5.17 o 
  -4   1   6        4.59        8.87      8.42 o 
  -3   1   6      801.04      782.69     20.74 o 
  -2   1   6       21.29       38.12      4.86 o 
  -1   1   6      873.50      838.65     14.44 o 
   0   1   6        0.20        3.86      3.13 o 
   1   1   6       13.14       20.95      4.42 o 
   2   1   6        1.44       -1.54      3.27 o 
  -5   2   6        0.04       -5.69      5.27 o 
  -4   2   6      451.71      472.60     17.84 o 
  -3   2   6        0.00        7.54      3.16 o 
  -2   2   6     1249.80     1264.98     17.72 o 
  -1   2   6       23.24       34.82      4.05 o 
   0   2   6      108.24      115.78      7.19 o 
   1   2   6        8.96        7.26      3.72 o 
   2   2   6        1.00        3.75      3.49 o 
  -5   3   6      100.69      115.09     16.72 o 
  -4   3   6        0.18        6.99      8.89 o 
  -3   3   6      414.00      416.90     10.34 o 
  -2   3   6       42.02       58.59      4.65 o 
  -1   3   6      291.67      287.11      8.59 o 
   0   3   6        7.46       11.52      3.51 o 
   1   3   6      310.52      306.07      9.84 o 
   2   3   6        0.83        3.47      3.53 o 
  -5   4   6       64.86       64.98      9.58 o 
  -4   4   6      686.69      723.27     31.56 o 
  -3   4   6       71.70       69.29      5.23 o 
  -2   4   6      281.94      280.44      9.82 o 
  -1   4   6        6.24       10.91      3.23 o 
   0   4   6       37.40       37.11      4.57 o 
   1   4   6       11.44       23.44      5.92 o 
   2   4   6       23.94       16.46      4.37 o 
  -5   5   6      252.68      280.99     15.88 o 
  -4   5   6        1.55       15.03      4.81 o 
  -3   5   6      420.53      408.66     10.43 o 
  -2   5   6      250.60      230.36      8.94 o 
  -1   5   6       27.30       38.51      6.60 o 
   0   5   6        6.68        7.21      3.49 o 
   1   5   6      255.48      241.71      8.86 o 
   2   5   6        3.43        4.87      3.90 o 
  -5   6   6       10.65       14.27      9.37 o 
  -4   6   6      697.30      675.18     16.86 o 
  -3   6   6       33.80       27.94      4.23 o 
  -2   6   6       21.19       24.30      4.92 o 
  -1   6   6       98.89       96.24      5.61 o 
   0   6   6       75.61       96.24      8.54 o 
   1   6   6        4.47        8.23      3.55 o 
   2   6   6      337.47      312.67     10.63 o 
  -5   7   6      218.78      207.16     14.28 o 
  -4   7   6       39.64       58.37      6.20 o 
  -3   7   6      102.59      121.75      6.52 o 
  -2   7   6       12.56       10.21      3.93 o 
  -1   7   6       43.56       46.84      4.51 o 
   0   7   6       15.28       12.07      3.58 o 
   1   7   6       38.23       30.39      6.70 o 
   2   7   6        7.00       14.17      4.47 o 
  -5   8   6       26.35       50.55      9.00 o 
  -4   8   6      835.83      808.43     15.90 o 
  -3   8   6        0.72       -3.36      2.98 o 
  -2   8   6        3.64        5.04      4.39 o 
  -1   8   6       42.15       42.87      5.45 o 
   0   8   6       91.98       82.69      6.81 o 
   1   8   6        1.71        3.00      3.62 o 
   2   8   6      251.63      227.74      9.69 o 
  -5   9   6      394.65      400.93     18.46 o 
  -4   9   6       20.01       34.73      4.92 o 
  -3   9   6      173.03      181.95      9.46 o 
  -2   9   6      157.00      158.29     10.77 o 
  -1   9   6      111.66      131.67      7.82 o 
   0   9   6       48.80       45.85      4.99 o 
   1   9   6      154.78      170.25     12.14 o 
   2   9   6        7.96       12.42      4.25 o 
  -5  10   6       86.96       97.91      8.53 o 
  -4  10   6      225.85      236.56      9.26 o 
  -3  10   6       49.69       59.24      5.32 o 
  -2  10   6       61.36       76.81      7.90 o 
  -1  10   6       63.45       80.36      6.62 o 
   0  10   6       29.40       36.67      5.68 o 
   1  10   6       21.36       28.59      4.82 o 
   2  10   6       61.59       67.42      6.54 o 
  -5  11   6      405.86      411.59     25.57 o 
  -4  11   6       10.59        5.31      3.78 o 
  -3  11   6      525.28      486.07     11.88 o 
  -2  11   6      143.87      124.07      9.44 o 
  -1  11   6      104.87      106.76      7.31 o 
   0  11   6      154.73      157.23     12.81 o 
   1  11   6      149.77      151.60      7.79 o 
   2  11   6        2.75       -1.34      4.33 o 
  -5  12   6        9.89       10.12     10.69 o 
  -4  12   6       49.80       60.54      5.88 o 
  -3  12   6       44.21       43.91      5.08 o 
  -2  12   6      559.54      542.05     17.59 o 
  -1  12   6      142.78      126.95      7.86 o 
   0  12   6      330.64      332.87     18.04 o 
   1  12   6        5.98        3.35      3.40 o 
   2  12   6       26.51       40.68      5.83 o 
  -5  13   6      228.17      222.05     11.85 o 
  -4  13   6        5.98        6.39      3.99 o 
  -3  13   6      644.09      607.76     13.62 o 
  -2  13   6        1.31        2.83      4.24 o 
  -1  13   6        9.99       11.47      4.32 o 
   0  13   6        3.09       17.04      8.81 o 
   1  13   6       48.98       53.47      5.54 o 
   2  13   6       27.35       33.71      5.52 o 
  -5  14   6       11.48        9.72      5.68 o 
  -4  14   6       60.02       73.46      6.46 o 
  -3  14   6        8.88        4.78      3.65 o 
  -2  14   6      516.55      482.64     14.40 o 
  -1  14   6       53.04       51.94      7.43 o 
   0  14   6      516.21      478.85     14.06 o 
   1  14   6       71.51       63.45      5.97 o 
   2  14   6       24.79       25.55      5.28 o 
  -4  15   6        0.42        0.94      3.81 o 
  -3  15   6      426.02      419.66     15.34 o 
  -2  15   6        0.09        0.59      4.00 o 
  -1  15   6      524.92      497.91     17.24 o 
   0  15   6       74.78       67.25     18.10 o 
   1  15   6       14.59        9.67      4.92 o 
   2  15   6       62.26       44.60      9.05 o 
  -4  16   6        6.01       11.02      4.23 o 
  -3  16   6       12.32        5.68      4.47 o 
  -2  16   6      318.24      292.44     11.21 o 
  -1  16   6        0.54       10.30      5.42 o 
   0  16   6      123.91      145.08     10.79 o 
   1  16   6       68.69       67.40     12.73 o 
   2  16   6       18.17       20.22      5.09 o 
  -4  17   6        1.06        0.24      4.05 o 
  -3  17   6      190.73      204.98     10.35 o 
  -2  17   6        1.44        1.64      4.16 o 
  -1  17   6      927.43      907.69     23.80 o 
   0  17   6       53.11       61.78      6.88 o 
   1  17   6        7.96       10.12      5.18 o 
   2  17   6       18.13       18.38      5.10 o 
  -4  18   6      100.01      111.47      7.82 o 
  -3  18   6        9.39       13.46      5.28 o 
  -2  18   6      319.47      308.91     11.77 o 
  -1  18   6       19.64       29.19     13.89 o 
   0  18   6      120.52      133.00     16.44 o 
   1  18   6        3.62        9.27      5.20 o 
  -4  19   6        8.47        7.87      4.62 o 
  -3  19   6       90.04       86.68      7.92 o 
  -2  19   6       78.91       87.74      7.77 o 
  -1  19   6      143.34      147.61     11.12 o 
   0  19   6       35.57       40.39      8.40 o 
   1  19   6       21.34       14.43      5.57 o 
  -4  20   6      148.63      145.94      8.75 o 
  -3  20   6        8.18       10.78      6.71 o 
  -2  20   6       60.31       51.55      6.65 o 
  -1  20   6        1.56        1.00      5.95 o 
   0  20   6      348.71      347.19     12.63 o 
   1  20   6       21.80       17.52      5.73 o 
  -4  21   6        0.12        6.42      4.56 o 
  -3  21   6      171.28      184.80     10.63 o 
  -2  21   6      107.21      110.97     10.27 o 
  -1  21   6       95.28       90.46      9.72 o 
   0  21   6        0.37        5.33      5.71 o 
   1  21   6       64.62       69.48      8.39 o 
  -4  22   6       36.98       26.81      5.80 o 
  -3  22   6        8.37       10.36      5.22 o 
  -2  22   6       85.30      102.57      8.54 o 
  -1  22   6       30.86       26.04      7.12 o 
   0  22   6      105.82      107.38     10.71 o 
   1  22   6       12.07       14.61      5.84 o 
  -3  23   6      150.84      162.88     10.54 o 
  -2  23   6       37.38       31.75      6.61 o 
  -1  23   6       72.07       78.72      9.80 o 
   0  23   6       80.93       74.75      9.58 o 
   1  23   6      174.37      162.98     10.71 o 
  -3  24   6        0.02       -5.07      4.98 o 
  -2  24   6      159.89      151.70      9.93 o 
  -1  24   6        3.33        1.25      5.90 o 
   0  24   6       67.36       77.39      9.78 o 
  -3  25   6       13.63       10.86      8.00 o 
  -2  25   6       13.62       19.71      5.96 o 
  -1  25   6      161.28      155.26     12.19 o 
   0  25   6        1.61        8.39      6.65 o 
  -3  26   6       23.65       26.94      6.82 o 
  -2  26   6      137.93      142.33     10.61 o 
  -1  26   6        0.77        7.53      6.21 o 
   0  26   6      133.04      137.60     12.08 o 
  -2  27   6       10.18       11.54      5.75 o 
  -1  27   6      119.61       90.86     10.70 o 
   0  27   6        0.69        2.82      9.16 o 
  -2  28   6       65.69       54.03      8.93 o 
  -1  28   6       11.98        9.97      6.95 o 
  -1   0   7       17.73       26.88      6.46 o 
   1   0   7        7.74        6.53      6.06 o 
  -4   1   7      150.22      145.34     16.25 o 
  -2   1   7      567.35      553.75     23.89 o 
  -1   1   7      107.73      106.43      6.57 o 
   0   1   7       34.45       34.68      6.07 o 
   1   1   7        0.33        3.08      4.05 o 
  -4   2   7       24.45       33.61      9.15 o 
  -3   2   7      168.65      169.68     15.52 o 
  -2   2   7        0.79       10.56      4.70 o 
  -1   2   7       76.64       94.30      7.78 o 
   0   2   7       21.83       32.30      8.08 o 
   1   2   7       24.20       23.43      5.10 o 
  -4   3   7       68.50       63.02      8.83 o 
  -3   3   7       28.62       21.92      9.19 o 
  -2   3   7      462.90      467.43     13.81 o 
  -1   3   7      209.87      209.32      8.51 o 
   0   3   7      156.49      163.52      8.17 o 
   1   3   7        4.46        7.18      4.33 o 
  -4   4   7       78.40       67.01      8.89 o 
  -3   4   7      161.74      144.55     10.29 o 
  -2   4   7       89.38       68.66      6.80 o 
  -1   4   7      150.77      157.65     12.38 o 
   0   4   7       58.94       60.41      6.00 o 
   1   4   7       50.70       49.33      6.20 o 
  -4   5   7       65.80       48.53      8.33 o 
  -3   5   7        0.20       -1.17      4.88 o 
  -2   5   7      284.73      287.43     11.02 o 
  -1   5   7       16.87       15.42      5.02 o 
   0   5   7      265.16      254.86     10.91 o 
   1   5   7        0.03        0.76      4.06 o 
  -4   6   7       20.18       24.58     10.23 o 
  -3   6   7      192.36      205.27     14.16 o 
  -2   6   7        0.90        4.80      4.99 o 
  -1   6   7      332.63      324.48     14.98 o 
   0   6   7       23.18       24.52      5.22 o 
   1   6   7       11.85       21.44      4.85 o 
  -4   7   7      255.69      271.46     21.51 o 
  -3   7   7       30.57       27.09     15.93 o 
  -2   7   7      298.67      319.06     21.92 o 
  -1   7   7        4.01       16.49      5.23 o 
   0   7   7      114.68      116.77      7.67 o 
   1   7   7        5.84        7.06      4.92 o 
  -4   8   7        0.03       -3.99      5.03 o 
  -3   8   7      128.38      143.83     10.47 o 
  -2   8   7       25.75       28.57      6.66 o 
  -1   8   7      529.81      523.35     15.17 o 
   0   8   7        4.82        2.24      3.81 o 
   1   8   7       15.26       15.47      4.82 o 
  -4   9   7      174.51      151.17     11.84 o 
  -3   9   7       84.85      104.38      9.73 o 
  -2   9   7      268.89      265.99     26.54 o 
  -1   9   7       57.40       69.09      7.21 o 
   0   9   7       17.54       16.19      7.33 o 
   1   9   7       29.32       23.98      5.12 o 
  -4  10   7        1.68        1.37      5.35 o 
  -3  10   7      355.46      371.65     34.29 o 
  -2  10   7       26.52       18.73      6.13 o 
  -1  10   7      183.25      202.29     10.50 o 
   0  10   7       12.56       24.34      5.87 o 
   1  10   7       66.20       49.75      6.40 o 
  -4  11   7      137.45      147.77      9.74 o 
  -3  11   7      173.79      188.50     12.39 o 
  -2  11   7      121.40      138.45     13.11 o 
  -1  11   7      103.76       89.62      7.82 o 
   0  11   7       70.61       84.15      7.92 o 
   1  11   7       98.75       84.70      7.07 o 
  -4  12   7       25.79       24.57      6.03 o 
  -3  12   7      346.36      326.99     15.21 o 
  -2  12   7       39.71       43.01      7.76 o 
  -1  12   7       20.36       22.77      8.54 o 
   0  12   7       36.60       33.05      6.39 o 
   1  12   7       64.93       78.25      8.55 o 
  -4  13   7      254.98      263.86     12.46 o 
  -3  13   7       61.69       63.30      9.08 o 
  -2  13   7       58.70       78.92      9.24 o 
  -1  13   7      107.25      114.91     14.29 o 
   0  13   7      112.59      118.50      8.89 o 
   1  13   7       14.56       10.62      8.48 o 
  -4  14   7       86.25      101.44      8.94 o 
  -3  14   7      152.94      143.23     20.24 o 
  -2  14   7        1.90       -5.16      9.84 o 
  -1  14   7       71.53       83.27      9.81 o 
   0  14   7      101.54      104.13     12.71 o 
  -3  15   7        0.01        3.55      5.52 o 
  -2  15   7       34.89       32.07      7.77 o 
  -1  15   7       43.75       48.99     11.61 o 
   0  15   7       17.66        8.06      5.19 o 
  -3  16   7      228.33      232.41     14.25 o 
  -2  16   7       22.17       30.33      7.68 o 
  -1  16   7      196.77      181.85     12.77 o 
   0  16   7       83.40       77.69     10.87 o 
  -3  17   7        0.63        4.64      5.86 o 
  -2  17   7       57.37       44.63      8.16 o 
  -1  17   7        0.01        2.31      5.62 o 
   0  17   7        4.49        0.69      5.27 o 
  -3  18   7       81.97       70.37     10.13 o 
  -2  18   7        2.48       -4.62      5.34 o 
  -1  18   7      189.64      199.89     14.42 o 
   0  18   7        1.08       -3.50      7.50 o 
  -3  19   7        3.89        2.51      6.39 o 
  -2  19   7       56.50       47.89     14.70 o 
  -1  19   7        1.83        8.33      6.24 o 
   0  19   7       79.72       73.37     10.16 o 
  -2  20   7        0.40       -2.02      6.41 o 
  -1  20   7      199.50      203.19     18.75 o 
  -2  21   7       48.65       56.26     10.09 o 
  -1  21   7        0.08        6.72      7.06 o 
  -2   0   8      177.58      212.12     20.23 o 
  -2   1   8        0.65        4.01      7.14 o 
  -1   1   8       27.70       33.02      5.58 o 
  -2   2   8      134.39      132.57     14.31 o 
  -1   2   8       15.15       10.90      7.39 o 
  -2   3   8        4.11        3.83      6.02 o 
  -1   3   8      112.17      116.64      9.43 o 
  -2   4   8       55.38       47.99      8.53 o 
  -1   4   8        1.66       14.37      6.13 o 
  -3   5   8       82.09       95.76     15.23 o 
  -2   5   8        0.52        2.60     15.11 o 
  -1   5   8      166.25      167.59     19.68 o 
  -2   6   8       32.54       43.73      8.53 o 
  -1   6   8        9.72       26.68      6.74 o 
  -2   7   8        7.89        9.13      6.58 o 
  -1   7   8      194.63      189.48     11.09 o 
  -2   8   8       41.74       44.21      8.89 o 
  -2   9   8        1.61        1.25      6.41 o 
                                                 
